# Supplementary material for: Moderate levels of 5-fluorocytosine cause the emergence of high frequency resistance in cryptococci
Source: Nat Commun. 2021 Jun 8;12:3418. doi: 10.1038/s41467-021-23745-1 (PMC8187385; doi:10.1038/s41467-021-23745-1)
Supplement: Supplementary file 4 — Supplementary data 1 [file 41467_2021_23745_MOESM4_ESM.xlsx]

## Sheet: H99
Supplementary data 1. Variants detected in the 5-FC resistant clones derived from H99
														Summary of modification in each strain
Chr	Position	AlleleFrequency	Read depth	MutationType	Reference allele	Case genotypes	Samples	Type	Manual functional annotation	Gene symbol	Strand	Nt change	AA change	H99	HL1	HL10	HL11	HL14	HL2	HL4	HL7	HL8	HL9	HS12	HS2	HS9
NC_018792.1	1840	1	12	Insertion	CTGG	ALT	HL14, HL4	Intron indel	unspecified product	CNAG_09000	+	c.735+13CTGG>C	None	REF	REF	REF	REF	ALT	REF	ALT	REF	REF	REF	REF	REF	REF
NC_018792.1	1840	0.6	16	Substitution	CTG	ALT	HL11, HL2	Intron indel	unspecified product	CNAG_09000	+	c.735+13CTG>C&c.735+13CTG>A	None	REF	REF	REF	ALT	REF	ALT	REF	REF	REF	REF	REF	REF	REF
NC_018792.1	1841	0.5	9	Substitution	TG	ALT	H99	Intron indel	unspecified product	CNAG_09000	+	c.735+14TG>T	None	ALT	REF	REF	REF	REF	REF	REF	REF	REF	REF	REF	REF	REF
NC_018792.1	1842	1	16	Substitution	GG	ALT1	HL7, HS12	Intron indel	unspecified product	CNAG_09000	+	c.735+15GG>A	None	REF	REF	REF	REF	REF	REF	REF	ALT1	REF	REF	ALT1	REF	ALT2
NC_018792.1	1842	1	16	Substitution	GG	ALT2	HS9	Intron indel	unspecified product	CNAG_09000	+	c.735+15GG>A	None	REF	REF	REF	REF	REF	REF	REF	ALT1	REF	REF	ALT1	REF	ALT2
NC_026745.1	10739	0.6	34	Substitution	G	C,CG	H99, HL1, HL10, HL4, HS12, HS2, HS9	.		.	.	.	.	CG	C	CG	G	G	G	CG	.	GG	G	CG	CG	CG
NC_026745.1	78186	0.46	71	Insertion	G	.	.	3-prime UTR indel		CNAG_00025	-	c.15C>C	None	G	G	GG	GG	GG	GG	GG	GG	GG	GG	GG	GG	GG
NC_026745.1	474471	0.52	33	Substitution	CCCT	.	.	5-prime UTR indel		CNAG_00175	+	c.-188CCCT>C	None	REF	REF	REF	REF	REF	REF	REF	REF	REF	REF	REF	REF	REF
NC_026745.1	665695	0.71	28	Deletion	AC	ALT	HL4	5-prime UTR indel		CNAG_00254	+	c.-19AC>A	None	REF	REF	REF	REF	REF	REF	ALT	REF	REF	REF	REF	REF	REF
NC_026745.1	668313	0.57	278	Substitution	TCCCA	.	.	Intron indel	aspartate-semialdehyde dehydrogenase	CNAG_00256	+	c.68+11TCCCA>C	None	REF	REF	ALT1	REF	REF	REF	REF	ALT1	REF	REF	ALT1	REF	REF
NC_026745.1	668313	0.57	278	Substitution	TCCCA	.	.	Intron indel	aspartate-semialdehyde dehydrogenase	CNAG_00256	+	c.68+11TCCCA>C	None	REF	REF	ALT1	REF	REF	REF	REF	ALT1	REF	REF	ALT1	REF	REF
NC_026745.1	668313	0.57	278	Substitution	TCCCA	ALT1	HL10, HL7, HS12	Intron indel	aspartate-semialdehyde dehydrogenase	CNAG_00256	+	c.68+11TCCCA>C	None	REF	REF	ALT1	REF	REF	REF	REF	ALT1	REF	REF	ALT1	REF	REF
NC_026745.1	668314	0.64	76	Substitution	CCCA	ALT	HL11	Intron indel	aspartate-semialdehyde dehydrogenase	CNAG_00256	+	c.68+12CCCA>C	None	REF	REF	REF	ALT	REF	REF	REF	REF	REF	REF	REF	REF	REF
NC_026745.1	668315	0.54	29	Substitution	CCA	.	.	Intron indel	aspartate-semialdehyde dehydrogenase	CNAG_00256	+	c.68+13CCA>C&c.68+13CCA>C	None	REF	REF	REF	REF	REF	REF	REF	REF	REF	REF	REF	REF	REF
NC_026745.1	789151	0.6	7	Deletion	AG	ALT	HS12	3-prime UTR indel		CNAG_00306	+	c.65AG>A	None	REF	REF	REF	REF	REF	REF	REF	REF	REF	REF	ALT	REF	REF
NC_026745.1	789168	0.5	177	Substitution	C	CG	H99, HL7, HS9	.		.	.	.	.	CG	C	C	C	C	C	AC	CG	C	C	CC	C	CG
NC_026745.1	789168	0.5	177	Substitution	C	AC	HL4	.		.	.	.	.	CG	C	C	C	C	C	AC	CG	C	C	CC	C	CG
NC_026745.1	869042	0.53	384	Substitution	G	CG	HL14, HL9, HS9	Intron	hypothetical	CNAG_07352	+	c.18+22G>C	None	G	G	G	G	CG	G	G	G	G	CG	G	G	CG
NC_026745.1	884331	0.45	136	Substitution	C	AC	HL11, HL7, HL9, HS9	Intron	porphobilinogen synthase	cnag_00345	-	c.690-23G>T	None	C	C	C	AC	CC	C	C	AC	C	AC	CC	C	AC
NC_026745.1	1278608	0.47	40	Substitution	A	AC	HL1, HL10, HL14, HL9, HS12, HS9	Intron	solute carrier family 25	CNAG_00499	-	c.891+41T>G	None	AA	AC	AC	AA	AC	AA	AA	A	AA	AC	AC	AA	AC
NC_026745.1	1388753	0.64	21	Substitution	TAAAAAAAAAAAAAAAAAAAAAAAC	ALT	HS9	5-prime UTR indel		CNAG_00544	-	c.-349ATTTTTTTTTTTTTTTTTTTTTTTG>A	None	REF	REF	REF	REF	REF	REF	REF	REF	REF	REF	REF	REF	ALT
NC_026745.1	1388753	0.67	318	Insertion	T	ALT	H99, HL1, HL10, HL11, HL14, HL2, HL4, HL7, HL8, HL9, HS12, HS2	5-prime UTR indel		CNAG_00544	-	c.-349A>A	None	ALT	ALT	ALT	ALT	ALT	ALT	ALT	ALT	ALT	ALT	ALT	ALT	TT
NC_026745.1	1577658	1	40	Substitution	C	A	HL9	Missense		CNAG_00613	-	c.120G>T	L40F	CC	CC	CC	CC	CC	CC	CC	CC	CC	A	CC	CC	CC
NC_026745.1	1577852	1	32	Deletion	CCAGCTCTTTAAT	ALT	HL2	Intron indel	fcy1	CNAG_00613	-	c.60-26GGTCGAGAAATTA>G	None	REF	REF	REF	REF	REF	ALT	REF	REF	REF	REF	REF	REF	REF
NC_026745.1	1577990	0.96	51	Deletion	TA	ALT	HL4	Exon indel	fcy1	CNAG_00613	-	c.52AT>A		REF	REF	REF	REF	REF	REF	ALT	REF	REF	REF	REF	REF	REF
NC_026745.1	1580655	0.5	17	Substitution	CCT	.	.	Intron indel	6-phosphofructo-2-kinase/fructose-2,6-bisphosphatase	CNAG_07372	+	c.82+11CCT>C&c.82+11CCT>C	None	REF	REF	REF	REF	REF	REF	REF	REF	REF	REF	REF	REF	REF
NC_026745.1	1580657	0.53	225	Substitution	T	C,CT	H99, HL14, HL7, HS2	Intron	6-phosphofructo-2-kinase/fructose-2,6-bisphosphatase	CNAG_07372	+	c.82+13T>C	None	C	T	T	T	CT	T	T	C	T	T	T	C	T
NC_026745.1	1580841	0.58	384	Substitution	G	C	H99	Intron	6-phosphofructo-2-kinase/fructose-2,6-bisphosphatase	CNAG_07372	+	c.229+13G>C	None	C	G	G	G	G	G	G	G	G	G	G	G	G
NC_026745.1	1580848	0.5	390	Substitution	G	.	.	Intron	6-phosphofructo-2-kinase/fructose-2,6-bisphosphatase	CNAG_07372	+	c.229+20G>C	None	G	G	G	G	G	G	G	G	G	G	G	G	G
NC_026745.1	1583187	0.57	23	Deletion	TA	.	.	Intron indel	tubulin folding cofactor C	CNAG_00619	-	c.987+30AT>A	None	REF	REF	REF	REF	REF	REF	REF	REF	REF	REF	REF	REF	REF
NC_026745.1	1680787	1	15	Substitution	CCTCCCG	ALT	HS9	5-prime UTR indel		CNAG_00644	-	c.-302GGAGGGC>G	None	REF	REF	REF	REF	REF	REF	REF	REF	REF	REF	REF	REF	ALT
NC_026745.1	1680789	1	66	Substitution	TCCCG	ALT	H99, HL1, HL11, HL14, HL9, HS2	5-prime UTR indel		CNAG_00644	-	c.-304AGGGC>A	None	ALT	ALT	REF	ALT	ALT	REF	REF	REF	REF	ALT	REF	ALT	REF
NC_026745.1	1779703	0.46	139	Substitution	A	AC	HL10, HL2, HL7, HL9, HS2, HS9	Missense		CNAG_00683	+	c.287A>C	H96P	A	A	AC	A	A	AC	A	AC	A	AC	A	AC	AC
NC_026745.1	1783769	0.5	107	Deletion	TG	ALT	HS2	.		.	.	.	.	REF	REF	REF	REF	REF	REF	REF	REF	REF	REF	REF	ALT	REF
NC_026746.1	370274	0.53	340	Substitution	C	A	HL1, HL2, HL4, HL7, HS12	3-prime UTR		CNAG_03622	+	c.135C>A	None	C	A	C	C	C	A	A	A	C	C	A	C	C
NC_026746.1	499095	0.5	108	Substitution	T	CT	HL10, HL14, HL7, HL8	Missense		CNAG_03673	+	c.337T>C	S113P	TT	T	CT	T	CT	T	TT	CT	CT	T	T	T	T
NC_026746.1	499162	0.57	16	Substitution	CCT	ALT	HL1	Exon indel	serine/threonine-protein phosphatase PP-Z1	CNAG_03673	+	c.404CCT>C&c.404CCT>C		REF	ALT	REF	REF	REF	REF	REF	REF	REF	REF	REF	REF	REF
NC_026746.1	864515	1	38	Substitution	A	GT	H99	.		.	.	.	.	GT	G	.	G	G	G	G	G	G	G	.	G	.
NC_026746.1	864515	1	38	Substitution	A	G,GT	H99, HL1, HL11, HL14, HL2, HL4, HL7, HL8, HL9, HS2	.		.	.	.	.	GT	G	.	G	G	G	G	G	G	G	.	G	.
NC_026746.1	1129582	0.38,0.38	15	Deletion	CA	.	.	Intron indel	phosphoadenosine phosphosulfate reductase	CNAG_03898	-	c.223-34GT>G&c.223-34GT>T	None	REF	REF	REF	REF	REF	REF	REF	REF	REF	REF	REF	REF	REF
NC_026746.1	1129582	0.38,0.38	15	Insertion	CA	.	.	Intron indel	phosphoadenosine phosphosulfate reductase	CNAG_03898	-	c.223-34GT>G&c.223-34GT>T	None	REF	REF	REF	REF	REF	REF	REF	REF	REF	REF	REF	REF	REF
NC_026746.1	1588411	0.46	41	Deletion	TC	.	.	Intron indel	hypothetical	CNAG_04086	+	c.971+21TC>T	None	REF	REF	REF	REF	REF	REF	REF	REF	REF	REF	REF	REF	REF
NC_026746.1	1588611	0.46	107	Substitution	T	GT	H99, HL1, HL10, HL11, HL14, HL2, HL7, HL8, HS2	Missense		CNAG_04086	+	c.1100T>G	V367G	GT	GT	GT	GT	GT	GT	T	GT	GT	T	T	GT	T
NC_026746.1	1590693	0.57	477	Substitution	G	.	.	Missense		CNAG_04088	+	c.7G>C	A3P	G	G	G	G	G	G	G	G	G	G	G	G	G
NC_026746.1	1612894	0.5	13	Deletion	GC	.	.	.		.	.	.	.	REF	REF	REF	REF	REF	REF	REF	REF	REF	REF	REF	REF	REF
NC_026747.1	252160	1	596	Substitution	A	T	HL1, HL11, HL14, HL2, HL4, HL7, HL9, HS12, HS2, HS9	Promoter		CNAG_10028	+		None	AA	T	AA	T	T	T	T	T	AA	T	T	T	T
NC_026747.1	284398	0.48	492	Substitution	T	.	.	5-prime UTR		CNAG_02981	+	c.-541T>C	None	T	T	T	T	T	T	T	T	T	T	T	T	T
NC_026747.1	385538	0.54,0.5	23	Substitution	AGGGGGGGGGGGGGGGC	.	.	5-prime UTR indel		CNAG_02942	-	c.-112TCCCCCCCCCCCCCCCG>T	None	REF	REF	REF	REF	REF	REF	REF	REF	REF	REF	REF	ALT1	REF
NC_026747.1	385538	0.54,0.5	23	Deletion	AGGGGGGGGGGGGGGGC	ALT1	HS2	5-prime UTR indel		CNAG_02942	-	c.-112TCCCCCCCCCCCCCCCG>T	None	REF	REF	REF	REF	REF	REF	REF	REF	REF	REF	REF	ALT1	REF
NC_026747.1	752038	0.5	61	Substitution	A	AG,G	H99, HL14, HL2, HL7	Intron	phosphoribosylglycinamide formyltransferase	CNAG_02795	-	c.44-24T>A	None	AG	A	A	A	G	AG	AA	AG	A	A	A	AT	A
NC_026747.1	752038	0.5	61	Substitution	A	AT	HS2	Intron	phosphoribosylglycinamide formyltransferase	CNAG_02795	-	c.44-24T>A	None	AG	A	A	A	G	AG	AA	AG	A	A	A	AT	A
NC_026747.1	752045	0.67	60	Substitution	CGA	.	.	Intron indel	phosphoribosylglycinamide formyltransferase	CNAG_02795	-	c.43+17GCT>C&c.43+17GCT>T	None	ALT1	REF	REF	REF	ALT1	REF	REF	REF	REF	REF	REF	REF	REF
NC_026747.1	752045	0.67	60	Substitution	CGA	ALT1	H99, HL14	Intron indel	phosphoribosylglycinamide formyltransferase	CNAG_02795	-	c.43+17GCT>C&c.43+17GCT>T	None	ALT1	REF	REF	REF	ALT1	REF	REF	REF	REF	REF	REF	REF	REF
NC_026747.1	752116	1	13	Deletion	CA	ALT	HL1, HL11, HL14, HL4, HL9, HS9	Promoter indel		CNAG_02794	+		None	REF	ALT	REF	ALT	ALT	REF	ALT	REF	REF	ALT	REF	REF	ALT
NC_026747.1	1121337	0.45	11	Substitution	GT	.	.	Intron indel	threonine ammonia-lyase, biosynthetic	CNAG_07529	-	c.14-20CA>C	None	REF	REF	REF	REF	REF	REF	REF	REF	REF	REF	REF	REF	REF
NC_026747.1	1126227	0.53	38	Substitution	GA	.	.	Intron indel	pyridoxal 5'-phosphate synthase, glutaminase subunit Pdx2	CNAG_07531	-	c.156+39CT>C	None	REF	REF	REF	REF	REF	REF	REF	REF	REF	REF	REF	REF	REF
NC_026747.1	1230414	0.33,0.33	10	Deletion	TGGGGGGGGGGGGA	.	.	Splice-3 indel		CNAG_07570	-	c.145-2ACCCCCCCCCCCCT>A	None	REF	REF	REF	REF	REF	REF	REF	REF	REF	REF	REF	REF	REF
NC_026747.1	1230414	0.33,0.33	10	Deletion	TGGGGGGGGGGGGA	.	.	Splice-3 indel		CNAG_07570	-	c.145-2ACCCCCCCCCCCCT>A	None	REF	REF	REF	REF	REF	REF	REF	REF	REF	REF	REF	REF	REF
NC_026747.1	1230427	0.64	168	Substitution	A	AG,G	HL1, HL2, HL4	Intron	prenylated SNARE protein Ykt6p	CNAG_07570	-	c.145-15T>C	None	AA	G	A	A	A	AG	G	A	A	A	A	A	A
NC_026747.1	1230433	0.47	149	Substitution	T	GT	H99, HL4, HL7, HL8	Intron	prenylated SNARE protein Ykt6p	CNAG_07570	-	c.145-21A>C	None	GT	T	T	T	T	T	GT	GT	GT	T	T	T	T
NC_026747.1	1230797	0.47	354	Substitution	A	C	HL4, HL7, HL8, HL9, HS12, HS2	Missense		CNAG_07571	+	c.49A>C	T17P	A	A	A	A	A	AA	C	C	C	C	C	C	A
NC_026747.1	1233705	0.45,0.4	19	Deletion	CA	.	.	3-prime UTR indel		CNAG_07571	+	c.49CA>C&c.49CA>A	None	REF	REF	REF	REF	REF	REF	REF	REF	REF	REF	REF	REF	REF
NC_026747.1	1233705	0.45,0.4	19	Insertion	CA	.	.	3-prime UTR indel		CNAG_07571	+	c.49CA>C&c.49CA>A	None	REF	REF	REF	REF	REF	REF	REF	REF	REF	REF	REF	REF	REF
NC_026747.1	1447706	1	72	Insertion	A	ALT	HL10, HL8	Exon indel	cytoplasmic protein	CNAG_06896	-	c.1299T>T		AA	AA	ALT	AA	AA	AA	AA	AA	ALT	AA	AA	AA	AA
NC_026747.1	1516003	0.48	532	Substitution	T	.	.	Missense		CNAG_06920	+	c.1627T>C	S543P	T	T	T	T	T	T	T	T	T	T	T	T	T
NC_026747.1	1516009	0.46	527	Substitution	G	.	.	Missense		CNAG_06920	+	c.1633G>C	A545P	G	G	G	G	G	G	G	G	G	G	G	G	G
NC_026747.1	1572367	0.8	37	Substitution	T	G,GT	HL1, HL10, HL11, HL14, HL2, HL4, HL7, HL8, HL9, HS12, HS2, HS9	5-prime UTR		CNAG_06936	-	c.-945A>C	None	.	GT	G	G	G	GT	G	G	G	G	G	GT	G
NC_026747.1	1572375	0.8	37	Substitution	T	G,GT	HL1, HL10, HL11, HL14, HL2, HL4, HL7, HL8, HL9, HS12, HS2, HS9	5-prime UTR		CNAG_06936	-	c.-953A>C	None	.	GT	G	G	G	GT	G	G	G	G	G	GT	G
NC_026748.1	167117	0.45,0.35	30	Deletion	CT	.	.	5-prime UTR indel		CNAG_04991	+	c.-649CT>C&c.-649CT>T	None	REF	REF	REF	REF	REF	REF	REF	REF	REF	REF	REF	REF	REF
NC_026748.1	167117	0.45,0.35	30	Insertion	CT	.	.	5-prime UTR indel		CNAG_04991	+	c.-649CT>C&c.-649CT>T	None	REF	REF	REF	REF	REF	REF	REF	REF	REF	REF	REF	REF	REF
NC_026748.1	494478	0.62	495	Substitution	T	CT	HL2	5-prime UTR		CNAG_05125	+	c.-30T>C	None	T	T	T	T	T	CT	T	T	T	T	T	T	T
NC_026748.1	524251	0.48	475	Substitution	G	CG	HL4	5-prime UTR		CNAG_05137	+	c.-21G>C	None	G	G	G	G	G	G	CG	G	G	G	G	G	G
NC_026748.1	663785	0.45,0.45	51	Deletion	GTTTTTTTTTTTTTTTTTTTTTC	.	.	Intron indel	hypothetical	CNAG_05183	+	c.1848-37GTTTTTTTTTTTTTTTTTTTTTC>G	None	REF	REF	REF	REF	REF	REF	REF	REF	REF	REF	REF	REF	REF
NC_026748.1	663785	0.45,0.45	51	Substitution	GTTTTTTTTTTTTTTTTTTTTTC	.	.	Intron indel	hypothetical	CNAG_05183	+	c.1848-37GTTTTTTTTTTTTTTTTTTTTTC>G	None	REF	REF	REF	REF	REF	REF	REF	REF	REF	REF	REF	REF	REF
NC_026748.1	678589	0.54	25	Substitution	G	GT	HL11, HL2, HL8	Intron indel	hypothetical	CNAG_05190	+	c.1312+20G>T	None	GG	GG	GG	GT	GG	GT	GG	GG	GT	GG	GG	ALT1	GG
NC_026748.1	678589	0.54	25	Insertion	G	ALT1	HS2	Intron indel	hypothetical	CNAG_05190	+	c.1312+20G>T	None	GG	GG	GG	GT	GG	GT	GG	GG	GT	GG	GG	ALT1	GG
NC_026748.1	682306	0.29,0.29	31	Substitution	CA	.	.	.		.	.	.	.	REF	REF	REF	REF	REF	REF	REF	REF	REF	REF	REF	REF	REF
NC_026748.1	682306	0.29,0.29	31	Substitution	CA	.	.	.		.	.	.	.	REF	REF	REF	REF	REF	REF	REF	REF	REF	REF	REF	REF	REF
NC_026748.1	682306	0.29,0.29	31	Substitution	CA	.	.	.		.	.	.	.	REF	REF	REF	REF	REF	REF	REF	REF	REF	REF	REF	REF	REF
NC_026748.1	719351	0.47	1130	Substitution	C	T	HL2	.		.	.	.	.	C	C	C	C	C	T	C	C	C	C	C	C	C
NC_026748.1	719418	0.45	1138	Substitution	C	.	.	.		.	.	.	.	C	C	C	C	C	C	C	C	C	C	C	C	C
NC_026748.1	719460	0.47	1110	Substitution	C	.	.	.		.	.	.	.	C	C	C	C	C	C	C	C	C	C	C	C	C
NC_026748.1	1011356	0.48	36	Insertion	G	.	.	Intron indel	hypothetical	CNAG_05309	-	c.1281-3C>A	None	GG	GG	GG	GG	GG	GG	GT	G	GG	GG	GG	GG	GG
NC_026748.1	1011356	0.48	36	Substitution	G	GT	HL4	Intron indel	hypothetical	CNAG_05309	-	c.1281-3C>A	None	GG	GG	GG	GG	GG	GG	GT	G	GG	GG	GG	GG	GG
NC_026749.1	390	1	1043	Substitution	G	A	H99, HL1, HL9, HS2	.		.	.	.	.	A	A	G	G	G	G	G	G	G	A	G	A	G
NC_026749.1	150464	1	36	Insertion	GNNNNNNNN	ALT	HL1, HL11, HL14, HL4, HL7, HL8, HS9	.		.	.	.	.	REF	ALT	REF	ALT	ALT	REF	ALT	ALT	ALT	REF	REF	REF	ALT
NC_026749.1	280002	0.57	155	Substitution	T	C,CT	H99, HL11, HL14, HL8, HS9	Promoter		CNAG_01452	+		None	C	TT	T	CT	CT	T	T	T	CT	T	T	T	CT
NC_026749.1	497326	0.5	16	Deletion	TC	.	.	.		.	.	.	.	REF	REF	REF	REF	REF	REF	REF	REF	REF	REF	REF	REF	REF
NC_026749.1	543483	0.46	506	Substitution	A	AC	HL2	Synonymous		CNAG_01344	+	c.15A>C	None	A	A	A	A	A	AC	A	A	A	A	A	A	A
NC_026749.1	675601	0.5	29	Insertion	C	.	.	Intron indel	pol II transcription elongation factor	CNAG_01292	-	c.2328-31G>G	None	CC	CC	CC	CC	CC	CC	CC	CC	CC	C	CC	CC	CC
NC_026749.1	1012678	0.83	38	Insertion	A	ALT	HL14	3-prime UTR indel		CNAG_01173	+	c.82A>A	None	AA	AA	AA	AA	ALT	AA	AA	AA	AA	AA	AA	AA	AA
NC_026749.1	1322989	0.42,0.42	21	Deletion	CA	.	.	Intron indel	hypothetical	CNAG_07444	-	c.707-50GT>G&c.707-50GT>T	None	REF	REF	REF	REF	REF	REF	REF	REF	REF	REF	REF	REF	REF
NC_026749.1	1322989	0.42,0.42	21	Insertion	CA	.	.	Intron indel	hypothetical	CNAG_07444	-	c.707-50GT>G&c.707-50GT>T	None	REF	REF	REF	REF	REF	REF	REF	REF	REF	REF	REF	REF	REF
NC_026749.1	1406546	0.62	20	Deletion	CG	ALT	HL10	5-prime UTR indel		CNAG_01025	-	c.-66GC>G	None	REF	REF	ALT	REF	REF	REF	REF	REF	REF	REF	REF	REF	REF
NC_026749.1	1595661	0.67	211	Substitution	ACACA	.	.	Intron indel	DNA-binding protein	CNAG_00935	-	c.86+24TGTGT>G	None	REF	REF	REF	REF	REF	REF	REF	REF	REF	REF	REF	REF	REF
NC_026749.1	1595661	0.67	211	Substitution	ACACA	.	.	Intron indel	DNA-binding protein	CNAG_00935	-	c.86+24TGTGT>G	None	REF	REF	REF	REF	REF	REF	REF	REF	REF	REF	REF	REF	REF
NC_026749.1	1595661	0.67	211	Substitution	ACACA	.	.	Intron indel	DNA-binding protein	CNAG_00935	-	c.86+24TGTGT>G	None	REF	REF	REF	REF	REF	REF	REF	REF	REF	REF	REF	REF	REF
NC_026749.1	1595662	0.5	24	Substitution	CACA	.	.	Intron indel	DNA-binding protein	CNAG_00935	-	c.86+23GTGT>T	None	REF	REF	REF	REF	REF	REF	REF	REF	REF	REF	REF	REF	REF
NC_026749.1	1595662	0.5	24	Substitution	CACA	.	.	Intron indel	DNA-binding protein	CNAG_00935	-	c.86+23GTGT>T	None	REF	REF	REF	REF	REF	REF	REF	REF	REF	REF	REF	REF	REF
NC_026749.1	1595664	0.26,0.26	138	Substitution	CA	.	.	Intron indel	DNA-binding protein	CNAG_00935	-	c.86+21GT>G	None	REF	REF	REF	REF	REF	REF	REF	REF	REF	REF	REF	REF	REF
NC_026749.1	1595664	0.26,0.26	138	Substitution	CA	.	.	Intron indel	DNA-binding protein	CNAG_00935	-	c.86+21GT>G	None	REF	REF	REF	REF	REF	REF	REF	REF	REF	REF	REF	REF	REF
NC_026749.1	1595664	0.26,0.26	138	Substitution	CA	.	.	Intron indel	DNA-binding protein	CNAG_00935	-	c.86+21GT>G	None	REF	REF	REF	REF	REF	REF	REF	REF	REF	REF	REF	REF	REF
NC_026749.1	1595664	0.26,0.26	138	Substitution	CA	.	.	Intron indel	DNA-binding protein	CNAG_00935	-	c.86+21GT>G	None	REF	REF	REF	REF	REF	REF	REF	REF	REF	REF	REF	REF	REF
NC_026749.1	1595671	0.6	245	Substitution	A	G	H99, HL1, HL10, HL11, HL14, HL4, HL7, HL9, HS12, HS2, HS9	Intron	DNA-binding protein	CNAG_00935	-	c.86+14T>C	None	G	G	G	G	G	A	G	G	A	G	G	G	G
NC_026750.1	140031	0.5,0.48	64	Deletion	TGGGGGGGGGGGGT	.	.	Promoter indel		CNAG_02505	+		None	REF	REF	REF	REF	REF	REF	REF	REF	REF	REF	REF	REF	REF
NC_026750.1	140031	0.5,0.48	64	Substitution	TGGGGGGGGGGGGT	.	.	Promoter indel		CNAG_02505	+		None	REF	REF	REF	REF	REF	REF	REF	REF	REF	REF	REF	REF	REF
NC_026750.1	300398	1	52	Substitution	G	C	HL11	.		.	.	.	.	GG	GG	GG	C	GG	GG	GG	GG	GG	GG	GG	GG	GG
NC_026750.1	574868	1	53	Deletion	CAAG	ALT	HL8	Exon indel	fur1	CNAG_02337	-	c.508GTTC>G		REF	REF	REF	REF	REF	REF	REF	REF	ALT	REF	REF	REF	REF
NC_026750.1	575018	1	52	Deletion	CT	ALT	HL1	Exon indel	fur1	CNAG_02337	-	c.414GA>G		REF	ALT	REF	REF	REF	REF	REF	REF	REF	REF	REF	REF	REF
NC_026750.1	818805	0.56	1221	Substitution	G	A	H99	.		.	.	.	.	A	G	G	G	G	G	G	G	G	G	G	G	G
NC_026750.1	818832	0.53	1255	Substitution	G	A	HL14	.		.	.	.	.	G	G	G	G	A	G	G	G	G	G	G	G	G
NC_026750.1	818880	0.46	1108	Substitution	TGTG	.	.	.		.	.	.	.	REF	REF	REF	REF	REF	REF	REF	REF	REF	REF	REF	REF	REF
NC_026750.1	1266589	0.84	79	Deletion	GA	ALT	HL10, HL8	Intron indel	mitochondrial processing peptidase	CNAG_02074	+	c.108+19GA>G	None	REF	REF	ALT	REF	REF	REF	REF	REF	ALT	REF	REF	REF	REF
NC_026750.1	1351736	1	9	Substitution	C	CT,T,TT	HL1, HL11, HL14, HL2, HL4, HL9, HS2	.		.	.	.	.	.	T	.	T	T	TT	TT	.	.	TT	.	CT	.
NC_026750.1	1363748	0.93	49	Deletion	CA	ALT	HL8	Intron indel	hypothetical	CNAG_02038	+	c.1731+39CA>C	None	REF	REF	REF	REF	REF	REF	REF	REF	ALT	REF	REF	REF	REF
NC_026750.1	1371879	1	10	Substitution	CN	ALT1	HL1	.		.	.	.	.	REF	ALT1	REF	REF	REF	REF	REF	REF	ALT2	REF	REF	REF	REF
NC_026750.1	1371879	1	10	Substitution	CN	ALT2	HL8	.		.	.	.	.	REF	ALT1	REF	REF	REF	REF	REF	REF	ALT2	REF	REF	REF	REF
NC_026750.1	1373670	0.47	29	Deletion	CA	.	.	Intron indel	nuclear export factor	CNAG_02032	+	c.692-20CA>C	None	REF	REF	REF	REF	REF	REF	REF	REF	REF	REF	REF	REF	REF
NC_026751.1	231869	0.26,0.26	148	Substitution	G	CG	H99, HL10, HL14, HL7, HS2	.		.	.	.	.	CG	AG	CG	G	CG	G	GG	CG	G	G	G	CG	G
NC_026751.1	231869	0.26,0.26	148	Substitution	G	AG	HL1	.		.	.	.	.	CG	AG	CG	G	CG	G	GG	CG	G	G	G	CG	G
NC_026751.1	286860	0.83	11	Deletion	CTTT	.	.	.		.	.	.	.	REF	REF	REF	REF	REF	REF	REF	REF	REF	REF	REF	REF	REF
NC_026751.1	544780	0.5	21	Deletion	TG	ALT	HL1, HS2, HS9	.		.	.	.	.	REF	ALT	REF	REF	REF	REF	REF	REF	REF	REF	REF	ALT	ALT
NC_026751.1	544785	1	10	Substitution	AGGG	ALT	HL1, HL14, HS2, HS9	.		.	.	.	.	REF	ALT	REF	REF	ALT	REF	REF	REF	REF	REF	REF	ALT	ALT
NC_026751.1	544818	0.67	5	Insertion	C	ALT	HL14	.		.	.	.	.	.	C	.	.	ALT	.	.	.	.	.	.	.	CC
NC_026751.1	549912	0.67	5	Substitution	T	C,CT	HL1, HL4, HL9	.		.	.	.	.	.	CT	.	.	.	.	C	.	.	C	.	TT	.
NC_026751.1	550152	0.45	501	Substitution	C	T	HL14	.		.	.	.	.	C	C	C	C	T	C	C	C	C	C	C	C	C
NC_026751.1	567837	0.86	31	Substitution	CCCA	ALT	HL2, HS2	.		.	.	.	.	REF	REF	REF	REF	REF	ALT	REF	REF	REF	REF	REF	ALT	REF
NC_026751.1	567839	0.5,0.57	75	Deletion	CA	.	.	.		.	.	.	.	REF	REF	REF	ALT2	REF	REF	ALT2	REF	REF	REF	REF	REF	ALT2
NC_026751.1	567839	0.5,0.57	75	Substitution	CA	ALT2	HL11, HL4, HS9	.		.	.	.	.	REF	REF	REF	ALT2	REF	REF	ALT2	REF	REF	REF	REF	REF	ALT2
NC_026751.1	673988	0.5	15	Substitution	CT	.	.	5-prime UTR indel		CNAG_05713	+	c.-288CT>C	None	REF	REF	REF	REF	REF	REF	REF	REF	REF	REF	REF	REF	REF
NC_026751.1	723417	0.62	33	Substitution	G	AG	H99, HL1, HL11, HL14, HL7, HL8	Intron indel	cytoplasmic	CNAG_05733	-	c.1309-35C>T	None	AG	AG	ALT1	AG	AG	GG	GG	AG	AG	G	GG	GG	GG
NC_026751.1	723417	0.62	33	Insertion	G	ALT1	HL10	Intron indel	cytoplasmic	CNAG_05733	-	c.1309-35C>T	None	AG	AG	ALT1	AG	AG	GG	GG	AG	AG	G	GG	GG	GG
NC_026751.1	778913	0.45	382	Substitution	G	CG	HL2, HS12, HS2	5-prime UTR		CNAG_07672	+	c.-63G>C	None	G	G	G	G	G	CG	G	G	G	G	CG	CG	G
NC_026751.1	833156	1	9	Substitution	GA	ALT	HS2	5-prime UTR indel		CNAG_05771	-	c.-2CT>C	None	REF	REF	REF	REF	REF	REF	REF	REF	REF	REF	REF	ALT	REF
NC_026751.1	833385	0.5	160	Substitution	G	.	.	5-prime UTR		CNAG_05772	+	c.-219G>C	None	G	G	G	G	G	G	G	G	G	G	G	G	G
NC_026751.1	976877	1	24	Substitution	A	T	H99	Intron	methionine-tRNA ligase, beta subunit	CNAG_05827	+	c.1081+29A>T	None	T	AA	AA	AA	AA	AA	AA	AA	AA	AA	AA	AA	AA
NC_026751.1	979298	0.58	402	Substitution	T	C	H99, HL11, HL14, HL2, HL4, HL7, HL8, HS12	5-prime UTR		CNAG_05829	+	c.-14T>C	None	C	T	T	C	C	C	C	C	C	T	C	T	T
NC_026751.1	1235658	1	53	Substitution	G	A	HL7	Intron	methionine-tRNA ligase, beta subunit	CNAG_05927	+	c.417+15G>A	None	GG	GG	GG	GG	GG	GG	GG	A	GG	GG	GG	GG	GG
NC_026751.1	1255563	0.73	37	Substitution	G	A	HS2	Missense		CNAG_05935	+	c.235G>A	G79S	GG	GG	GG	GG	GG	GG	GG	GG	GG	GG	GG	A	GG
NC_026751.1	1357616	0.62	21	Substitution	CT	ALT	HL7	Promoter indel		CNAG_05970	+		None	REF	REF	REF	REF	REF	REF	REF	ALT	REF	REF	REF	REF	REF
NC_026751.1	1398618	1	78	Substitution	AAC	ALT	H99, HL1, HL11, HL14, HL2, HL4, HL7, HL8, HL9, HS12, HS2, HS9	.		.	.	.	.	ALT	ALT	REF	ALT	ALT	ALT	ALT	ALT	ALT	ALT	ALT	ALT	ALT
NC_026751.1	1398626	1	116	Substitution	T	A	H99, HL1, HL11, HL14, HL2, HL4, HL7, HL8, HL9, HS12, HS2, HS9	.		.	.	.	.	A	A	.	A	A	A	A	A	A	A	A	A	A
NC_026751.1	1398763	1	8	Substitution	G	A,AG	H99, HL1, HL10, HL11, HL2, HL4, HL7, HL8, HS2	5-prime UTR		CNAG_07704	+	c.-23G>A	None	AG	AG	A	AG	GG	AG	AG	AG	AG	GG	GG	AG	GG
NC_026751.1	1398991	0.35,0.5	511	Substitution	TGCCT	.	.	Exon indel	hypothetical	CNAG_07704	+	c.206TGCCT>T		REF	REF	ALT2	REF	REF	REF	REF	REF	REF	REF	REF	REF	REF
NC_026751.1	1398991	0.35,0.5	511	Substitution	TGCCT	ALT2	HL10	Exon indel	hypothetical	CNAG_07704	+	c.206TGCCT>T		REF	REF	ALT2	REF	REF	REF	REF	REF	REF	REF	REF	REF	REF
NC_026751.1	1398995	0.61	827	Substitution	T	C,CC,CT	H99, HL1, HL10, HL2, HL7, HL8, HL9, HS12, HS2, HS9	Synonymous		CNAG_07704	+	c.210T>C	None	C	CT	CC	T	T	CT	T	C	C	CT	CT	C	C
NC_026751.1	1399007	0.57	1324	Substitution	T	A	H99, HL10	Synonymous		CNAG_07704	+	c.222T>A	None	A	T	A	T	T	T	T	T	T	T	T	T	T
NC_026751.1	1399026	0.49	1191	Substitution	C	CT,T	HL10, HL9	Nonsense	hypothetical	CNAG_07704	+	c.241C>T	R81*	C	C	T	C	C	C	C	C	C	CT	C	C	C
NC_026751.1	1399056	0.45	846	Substitution	A	AC	HL14, HL4, HL9, HS12	Missense		CNAG_07704	+	c.271A>C	I91L	A	A	A	A	AC	A	AC	A	A	AC	AC	A	A
NC_026752.1	436056	1	89	Insertion	G	ALT	HL10, HL8	.		.	.	.	.	GG	GG	ALT	GG	GG	GG	GG	GG	ALT	GG	GG	GG	GG
NC_026752.1	818206	0.58	292	Substitution	G	C,CG	H99, HL10, HL7, HL8, HL9, HS9	Non-coding RNA		CNAG_12763	+		None	C	G	CG	G	G	G	G	C	C	C	G	G	C
NC_026752.1	818206	0.5	17	Deletion	GC	.	.	Non-coding RNA indel		CNAG_12763	+		None	REF	REF	REF	REF	REF	REF	REF	REF	REF	REF	REF	REF	REF
NC_026752.1	919381	0.47	242	Substitution	T	CT	H99, HL7, HS9	Intron	hypothetical	CNAG_03425	+	c.72+25T>C	None	CT	T	T	T	T	T	T	CT	T	T	T	T	CT
NC_026752.1	1147103	0.55	18	Substitution	GGCGCC	ALT	HS9	Exon indel	mitochondrial-processing peptidase subunit beta	CNAG_03507	-	c.137CCGCGG>C		REF	REF	REF	REF	REF	REF	REF	REF	REF	REF	REF	REF	ALT
NC_026752.1	1147108	0.81	238	Insertion	C	ALT1	H99, HL1, HL10, HL11, HL14, HL2, HL7, HL8, HL9, HS12, HS2	Exon indel	mitochondrial-processing peptidase subunit beta	CNAG_03507	-	c.132G>C		ALT1	ALT1	ALT1	ALT1	ALT1	ALT1	CG	ALT1	ALT1	ALT1	ALT1	ALT1	CG
NC_026752.1	1147108	0.81	238	Substitution	C	CG	HL4, HS9	Exon indel	mitochondrial-processing peptidase subunit beta	CNAG_03507	-	c.132G>C		ALT1	ALT1	ALT1	ALT1	ALT1	ALT1	CG	ALT1	ALT1	ALT1	ALT1	ALT1	CG
NC_026753.1	188	0.67	74	Substitution	C	CT,T	H99, HL1, HL11, HL14, HL2, HL7, HL9, HS12, HS9	.		.	.	.	.	CT	T	C	CT	T	T	C	T	C	T	CT	C	CT
NC_026753.1	189032	0.67,0.67	18	Deletion	CGGGGGGGGT	.	.	Intron indel	hypothetical	CNAG_07760	+	c.744+38CGGGGGGGGT>G	None	REF	REF	REF	REF	REF	REF	REF	REF	REF	REF	REF	REF	REF
NC_026753.1	189032	0.67,0.67	18	Substitution	CGGGGGGGGT	.	.	Intron indel	hypothetical	CNAG_07760	+	c.744+38CGGGGGGGGT>G	None	REF	REF	REF	REF	REF	REF	REF	REF	REF	REF	REF	REF	REF
NC_026753.1	189032	0.67,0.67	18	Substitution	CGGGGGGGGT	.	.	Intron indel	hypothetical	CNAG_07760	+	c.744+38CGGGGGGGGT>G	None	REF	REF	REF	REF	REF	REF	REF	REF	REF	REF	REF	REF	REF
NC_026753.1	275694	0.64	233	Deletion	TA	ALT	HL10, HL11, HL14, HL2, HL4, HL7, HL9, HS12, HS9	Intron indel	C2 domain-containing protein	CNAG_04200	-	c.2033-38AT>A	None	REF	REF	ALT	ALT	ALT	ALT	ALT	ALT	REF	ALT	ALT	REF	ALT
NC_026753.1	303746	0.5	468	Substitution	A	C	H99, HL4, HL7	3-prime UTR		CNAG_04211	-	c.18T>G	None	C	A	A	A	A	A	C	C	A	A	A	A	A
NC_026753.1	306301	0.78	35	Substitution	AGTGGGA	ALT	H99, HL4	Promoter indel		CNAG_04211	-		None	ALT	REF	REF	REF	REF	REF	ALT	REF	REF	REF	REF	REF	REF
NC_026753.1	717220	0.58	196	Substitution	A	AG,G	H99, HL1, HL10, HL14, HL4, HL7, HL9, HS12	Intron	vacuolar protein	CNAG_04377	-	c.47+32T>C	None	G	G	AG	A	G	A	G	G	A	G	G	A	A
NC_026753.1	717239	0.8	57	Substitution	C	CG,G,GG	H99, HL1, HL10, HL11, HL14, HL7, HL9, HS2, HS9	Intron	vacuolar protein	CNAG_04377	-	c.47+13G>C	None	GG	G	G	G	CG	.	C	G	C	G	C	G	GG
NC_026753.1	718582	0.45	275	Substitution	G	CG	HL9	Intron	hypothetical	CNAG_04379	+	c.20-19G>C	None	GG	GG	G	G	G	G	G	G	G	CG	G	G	G
NC_026753.1	804875	0.48	1022	Substitution	C	.	.	.		.	.	.	.	C	C	C	C	C	C	C	C	C	C	C	C	C
NC_026753.1	804909	0.56	1055	Substitution	A	G	H99	.		.	.	.	.	G	A	A	A	A	A	A	A	A	A	A	A	A
NC_026753.1	804964	0.6	1084	Substitution	CA	ALT	H99	.		.	.	.	.	ALT	REF	REF	REF	REF	REF	REF	REF	REF	REF	REF	REF	REF
NC_026753.1	824836	0.45	241	Substitution	G	A	HL1, HL10, HL14, HL2, HL4, HL8, HS12, HS2	.		.	.	.	.	G	A	A	G	A	A	A	G	A	G	A	A	G
NC_026753.1	1091268	0.7	89	Deletion	AC	.	.	Intron indel	glycosylphosphatidylinositol transamidase	CNAG_04525	+	c.127AC>C	None	REF	REF	REF	REF	REF	REF	REF	REF	REF	REF	REF	REF	REF
NC_026753.1	1091268	0.7	89	Substitution	AC	.	.	Intron indel	glycosylphosphatidylinositol transamidase	CNAG_04525	+	c.127AC>C	None	REF	REF	REF	REF	REF	REF	REF	REF	REF	REF	REF	REF	REF
NC_026753.1	1170656	0.5	171	Substitution	A	C	HL8	.		.	.	.	.	AA	AA	A	AA	AA	AA	AA	AA	C	AA	AA	AA	AA
NC_026753.1	1185885	1	7	Substitution	T	C	HL2, HS12	.		.	.	.	.	.	.	.	.	.	C	.	.	.	.	C	.	.
NC_026753.1	1185915	1	33	Substitution	T	C	HL1, HL10, HL11, HL2, HL4, HL7, HL8, HL9, HS12	.		.	.	.	.	.	C	C	C	.	C	C	C	C	C	C	.	.
NC_026753.1	1185931	1	42	Substitution	T	C	H99, HL1, HL10, HL11, HL2, HL4, HL7, HL8, HL9, HS12	.		.	.	.	.	C	C	C	C	.	C	C	C	C	C	C	.	.
NC_026753.1	1186520	1	5	Substitution	AA	ALT1	HL10	.		.	.	.	.	REF	REF	ALT1	REF	REF	REF	REF	REF	REF	REF	REF	REF	ALT2
NC_026753.1	1186520	1	5	Substitution	AA	ALT2	HS9	.		.	.	.	.	REF	REF	ALT1	REF	REF	REF	REF	REF	REF	REF	REF	REF	ALT2
NC_026754.1	149022	0.52	456	Substitution	G	.	.	Promoter		CNAG_04872	-		None	G	G	G	G	G	G	G	G	G	G	G	G	G
NC_026754.1	160968	0.5	14	Deletion	AC	.	.	5-prime UTR indel		CNAG_04867	+	c.-199AC>A	None	REF	REF	REF	REF	REF	REF	REF	REF	REF	REF	REF	REF	REF
NC_026754.1	163986	0.31,0.31	22	Deletion	CA	.	.	Intron indel	NAD-dependent histone deacetylase SIR2	CNAG_04866	-	c.1505+25GT>G&c.1505+25GT>T	None	REF	REF	REF	REF	REF	REF	REF	REF	REF	REF	REF	REF	REF
NC_026754.1	163986	0.31,0.31	22	Insertion	CA	.	.	Intron indel	NAD-dependent histone deacetylase SIR2	CNAG_04866	-	c.1505+25GT>G&c.1505+25GT>T	None	REF	REF	REF	REF	REF	REF	REF	REF	REF	REF	REF	REF	REF
NC_026754.1	219519	0.46	14	Substitution	CCCG	.	.	.		.	.	.	.	REF	REF	REF	REF	REF	REF	REF	REF	REF	REF	REF	REF	REF
NC_026754.1	219520	0.48	27	Substitution	CCG	.	.	.		.	.	.	.	REF	REF	REF	REF	REF	REF	REF	REF	REF	REF	REF	REF	REF
NC_026754.1	410626	1	66	Substitution	G	T	HL4	Missense		CNAG_04784	-	c.898C>A	H300N	GG	GG	GG	GG	GG	GG	T	GG	GG	GG	GG	GG	GG
NC_026754.1	473196	0.45	22	Deletion	CG	.	.	Intron indel	cytoplasmic	CNAG_04760	-	c.-52GC>C	None	REF	REF	REF	REF	REF	REF	REF	REF	REF	REF	REF	REF	REF
NC_026754.1	473196	0.45	22	Substitution	CG	.	.	Intron indel	cytoplasmic	CNAG_04760	-	c.-52GC>C	None	REF	REF	REF	REF	REF	REF	REF	REF	REF	REF	REF	REF	REF
NC_026754.1	655273	0.79	421	Substitution	A	G	H99, HL1, HL10, HL11, HL14, HL2, HL7, HL8, HL9, HS12, HS2, HS9	Intron	hypothetical	CNAG_04702	-	c.3517+32T>C	None	G	G	G	G	G	G	A	G	G	G	G	G	G
NC_026754.1	655279	0.47	336	Substitution	T	G,GT	HL14, HL7, HL8	Intron	hypothetical	CNAG_04702	-	c.3517+26A>C	None	T	T	T	T	GT	T	T	G	GT	T	T	T	T
NC_026754.1	659432	0.77	17	Substitution	TGGGGGGGGGGGGGA	ALT	HS2	5-prime UTR indel		CNAG_04702	-	c.-8ACCCCCCCCCCCCCT>A	None	REF	REF	REF	REF	REF	REF	REF	REF	REF	REF	REF	ALT	REF
NC_026754.1	659452	0.5	354	Substitution	A	G	HL2, HL7	.		.	.	.	.	A	A	A	A	A	G	A	G	A	A	A	A	A
NC_026754.1	963058	0.6	58	Substitution	C	T	HL10	.		.	.	.	.	CC	CC	T	CC	CC	CC	CC	CC	CC	CC	CC	CC	CC
NC_026754.1	985591	0.5	69	Substitution	T	GT	HL1, HL14, HL2, HL4, HL8, HL9, HS12	Synonymous		CNAG_07860	+	c.732T>G	None	T	GT	TT	TT	GT	GT	GT	T	GT	GT	GT	T	TT
NC_026755.1	36011	0.56	100	Substitution	T	C,CT	H99, HL1, HL14, HL2, HL7, HL8, HL9	Intron	CDP-diacylglycerol-serine O-phosphatidyltransferase	CNAG_01469	+	c.98+18T>C	None	C	CT	T	TT	CT	CT	T	CT	CT	CT	T	T	T
NC_026755.1	173533	0.56	116	Substitution	AT	.	.	Intron indel	metallo-beta-lactamase	CNAG_01521	-	c.824+31TA>A	None	REF	REF	REF	REF	REF	REF	REF	REF	REF	REF	REF	REF	REF
NC_026755.1	173533	0.56	116	Substitution	AT	.	.	Intron indel	metallo-beta-lactamase	CNAG_01521	-	c.824+31TA>A	None	REF	REF	REF	REF	REF	REF	REF	REF	REF	REF	REF	REF	REF
NC_026755.1	173533	0.56	116	Substitution	AT	.	.	Intron indel	metallo-beta-lactamase	CNAG_01521	-	c.824+31TA>A	None	REF	REF	REF	REF	REF	REF	REF	REF	REF	REF	REF	REF	REF
NC_026755.1	173542	0.57	123	Substitution	TGGGTGGGTGGA	.	.	Intron indel	metallo-beta-lactamase	CNAG_01521	-	c.824+22ACCCACCCACCT>C	None	REF	REF	ALT2	REF	REF	REF	REF	REF	REF	REF	REF	REF	REF
NC_026755.1	173542	0.57	123	Substitution	TGGGTGGGTGGA	.	.	Intron indel	metallo-beta-lactamase	CNAG_01521	-	c.824+22ACCCACCCACCT>C	None	REF	REF	ALT2	REF	REF	REF	REF	REF	REF	REF	REF	REF	REF
NC_026755.1	173542	0.57	123	Substitution	TGGGTGGGTGGA	ALT2	HL10	Intron indel	metallo-beta-lactamase	CNAG_01521	-	c.824+22ACCCACCCACCT>C	None	REF	REF	ALT2	REF	REF	REF	REF	REF	REF	REF	REF	REF	REF
NC_026755.1	173546	0.55	126	Substitution	T	GT	H99, HL7, HL9, HS2	Intron	metallo-beta-lactamase	CNAG_01521	-	c.824+18A>C	None	GT	T	T	T	T	T	T	GT	T	GT	T	GT	T
NC_026755.1	464671	1	6	Substitution	C	CT,T,TT	HL1, HL10, HL11, HL4, HL7, HL9, HS12, HS2, HS9	.		.	.	.	.	.	T	TT	CT	.	.	CT	CT	.	TT	TT	TT	T
NC_026755.1	552665	0.45	11	Substitution	A	AC	H99, HL2, HL7, HL8, HS12, HS2, HS9	Missense		CNAG_08004	-	c.365T>G	V122G	AC	AA	AA	A	AA	AC	AA	AC	AC	AA	AC	AC	AC
NC_026755.1	593430	0.98	54	Substitution	T	CT	HL7	Exon indel	fcy2	CNAG_01681	+	c.952T>C		TT	TT	TT	TT	TT	TT	TT	CT	TT	TT	TT	TT	ALT1
NC_026755.1	593430	0.98	54	Insertion	T	ALT1	HS9	Exon indel	fcy2	CNAG_01681	+	c.952T>C		TT	TT	TT	TT	TT	TT	TT	CT	TT	TT	TT	TT	ALT1
NC_026755.1	635495	1	52	Substitution	C	T	HL10	Non-coding RNA		CNAG_12993	+		None	CC	CC	T	CC	CC	CC	CC	CC	CC	CC	CC	CC	CC
NC_026755.1	748957	1	204	Substitution	AA	ALT1	H99, HL1, HL10, HL11, HL2, HL4, HL7, HL8, HL9, HS12, HS2, HS9	Intron indel	pre-mRNA-processing factor 19	CNAG_01733	-	c.100+16TT>T	None	ALT1	ALT1	ALT1	ALT1	ALT2	ALT1	ALT1	ALT1	ALT1	ALT1	ALT1	ALT1	ALT1
NC_026755.1	748957	1	204	Substitution	AA	ALT2	HL14	Intron indel	pre-mRNA-processing factor 20	CNAG_01733	-	c.100+16TT>T	None	ALT1	ALT1	ALT1	ALT1	ALT2	ALT1	ALT1	ALT1	ALT1	ALT1	ALT1	ALT1	ALT1
NC_026755.1	885554	0.45	292	Substitution	G	AG	H99, HL8	.		.	.	.	.	AG	G	G	G	G	G	G	G	AG	G	G	G	G
NC_026755.1	895631	0.5	12	Insertion	AC	.	.	.		.	.	.	.	REF	REF	REF	REF	REF	REF	REF	REF	REF	REF	REF	REF	REF
NC_026755.1	895631	0.5	12	Deletion	AC	.	.	.		.	.	.	.	REF	REF	REF	REF	REF	REF	REF	REF	REF	REF	REF	REF	REF
NC_026755.1	924488	0.5	1127	Substitution	A	G	HS9	.		.	.	.	.	A	A	A	A	A	A	A	A	A	A	A	A	G
NC_026755.1	980696	0.47	299	Substitution	T	C	H99, HL1, HL10, HL2, HL7, HL8, HL9, HS12, HS2, HS9	Missense		CNAG_01809	+	c.310T>C	S104P	C	C	C	T	T	C	T	C	C	C	C	C	C
NC_026755.1	982898	0.4,0.4	18	Deletion	TA	.	.	Intron indel	DNA-directed RNA polymerase I subunit RPA12	CNAG_01810	-	c.139+40AT>A&c.139+40AT>T	None	REF	REF	REF	REF	REF	REF	REF	REF	REF	REF	REF	REF	REF
NC_026755.1	982898	0.4,0.4	18	Insertion	TA	.	.	Intron indel	DNA-directed RNA polymerase I subunit RPA13	CNAG_01810	-	c.139+40AT>A&c.139+40AT>T	None	REF	REF	REF	REF	REF	REF	REF	REF	REF	REF	REF	REF	REF
NC_026755.1	1402214	0.5	431	Substitution	T	CT	HL2, HL8, HS2	3-prime UTR		CNAG_01970	+	c.126T>C	None	T	T	T	T	T	CT	T	T	CT	T	T	CT	T
NC_026755.1	1494717	0.45	390	Substitution	T	C,CT	H99, HS2	Promoter		CNAG_01999	+		None	CT	T	T	T	T	T	T	T	T	T	T	C	T
NC_026756.1	100573	0.5	25	Insertion	G	.	.	Non-coding RNA indel		CNAG_13049	+		None	AG	AG	AG	AG	AG	AG	AG	AG	AG	G	GG	AG	AG
NC_026756.1	100573	0.5	25	Substitution	G	AG	H99, HL1, HL10, HL11, HL14, HL2, HL4, HL7, HL8, HS2, HS9	Non-coding RNA indel		CNAG_13049	+		None	AG	AG	AG	AG	AG	AG	AG	AG	AG	G	GG	AG	AG
NC_026756.1	103054	1	7	Substitution	ATTC	ALT	HL9	.		.	.	.	.	REF	REF	REF	REF	REF	REF	REF	REF	REF	ALT	REF	REF	REF
NC_026756.1	103066	1	8	Deletion	AGTTACAAGTNNNNN	ALT	HS9	.		.	.	.	.	REF	REF	REF	REF	REF	REF	REF	REF	REF	REF	REF	REF	ALT
NC_026756.1	142502	1	200	Deletion	AT	ALT	H99, HL1, HL11, HL14, HL2, HL4, HL7, HL8, HL9, HS12, HS2, HS9	.		.	.	.	.	ALT	ALT	REF	ALT	ALT	ALT	ALT	ALT	ALT	ALT	ALT	ALT	ALT
NC_026756.1	149397	0.67	14	Substitution	C	CG	HL1, HL7, HS2	.		.	.	.	.	CC	CG	.	CC	CC	.	C	CG	.	C	CC	CG	C
NC_026756.1	149420	1	5	Substitution	A	AG,G	HL4, HL7, HL9, HS12, HS2, HS9	.		.	.	.	.	.	.	.	.	.	.	AG	G	.	G	AG	AG	AG
NC_026756.1	151216	0.5	51	Substitution	A	AG,G	HL11, HL14, HL9, HS12, HS9	.		.	.	.	.	AA	A	A	AG	AG	A	A	AA	A	G	AG	A	AG
NC_026756.1	151255	0.5	23	Substitution	G	A,AG	HL10, HL11, HL14, HL9, HS12, HS9	.		.	.	.	.	.	G	AG	AG	AG	GG	G	.	G	A	AG	G	AG
NC_026756.1	774029	1	76	Substitution	C	T	H99, HL1, HL10, HL11, HL14, HL2, HL4, HL7, HL8, HL9, HS12, HS2	.		.	.	.	.	T	T	T	T	T	T	T	T	T	T	T	T	.
NC_026756.1	774035	1	48	Substitution	C	G	H99, HL1, HL10, HL11, HL14, HL2, HL4, HL7, HL8, HL9, HS12, HS2	.		.	.	.	.	G	G	G	G	G	G	G	G	G	G	G	G	.
NC_026756.1	774040	1	14	Substitution	CGGCCC	ALT1	HL1, HL14	.		.	.	.	.	REF	ALT1	REF	REF	ALT1	REF	REF	ALT2	REF	ALT2	ALT2	ALT2	REF
NC_026756.1	774040	1	14	Substitution	CGGCCC	ALT2	HL7, HL9, HS12, HS2	.		.	.	.	.	REF	ALT1	REF	REF	ALT1	REF	REF	ALT2	REF	ALT2	ALT2	ALT2	REF
NC_026757.1	211	0.5	22	Substitution	T	C,CT	HL1, HL11, HL7, HL8, HL9, HS12, HS2, HS9	.		.	.	.	.	TT	C	T	C	TT	TT	TT	CT	CT	CT	CT	CT	CT
NC_026757.1	759	1	17	Insertion	TGTTTTNNN	ALT	H99, HL10, HL11, HL14, HL2, HL7, HL9, HS9	.		.	.	.	.	ALT	REF	ALT	ALT	ALT	ALT	REF	ALT	REF	ALT	REF	REF	ALT
NC_026757.1	367683	1	16	Substitution	AT	ALT1	H99, HL4, HL7, HS12	Exon indel	putative saga histone acetyltransferase complex component	CNAG_06392	-	c.886TA>C		ALT1	ALT2	REF	REF	REF	REF	ALT1	ALT1	REF	REF	ALT1	REF	REF
NC_026757.1	367683	1	16	Substitution	AT	ALT2	HL1	Exon indel	putative saga histone acetyltransferase complex component	CNAG_06392	-	c.886TA>C		ALT1	ALT2	REF	REF	REF	REF	ALT1	ALT1	REF	REF	ALT1	REF	REF
NC_026757.1	367684	1	7	Substitution	TCT	ALT1	H99	Exon indel	putative saga histone acetyltransferase complex component	CNAG_06392	-	c.885AGA>C&c.885AGA>G		ALT1	REF	REF	REF	REF	REF	ALT2	REF	REF	REF	REF	REF	REF
NC_026757.1	367684	1	7	Substitution	TCT	ALT2	HL4	Exon indel	putative saga histone acetyltransferase complex component	CNAG_06392	-	c.885AGA>C&c.885AGA>G		ALT1	REF	REF	REF	REF	REF	ALT2	REF	REF	REF	REF	REF	REF
NC_026757.1	368416	1	10	Substitution	G	A,AA	HL1, HL11, HL2, HL7, HL8, HL9, HS12, HS9	Missense		CNAG_06392	-	c.215C>T	P72L	.	AA	.	AA	.	AA	.	A	AA	A	A	.	A
NC_026757.1	587270	0.63	804	Substitution	G	A	H99, HL1, HL11, HL14, HL4, HL7, HL8, HL9, HS12, HS2, HS9	.		.	.	.	.	A	A	G	A	A	G	A	A	A	A	A	A	A
NC_026757.1	587278	0.57	816	Substitution	C	T	H99, HL11, HL14, HL4, HL7, HS12, HS9	.		.	.	.	.	T	C	C	T	T	C	T	T	C	C	T	C	T
NC_026757.1	587361	0.49	910	Substitution	C	T	HL1, HL10, HL11, HL4, HL7, HS9	.		.	.	.	.	C	T	T	T	C	C	T	T	C	C	C	C	T
NC_026757.1	587633	0.61	736	Substitution	C	T	H99, HL11, HL7, HL8, HS2	.		.	.	.	.	T	C	C	T	C	C	C	T	T	C	C	T	C
NC_026757.1	587658	0.57	779	Substitution	G	A	H99, HL1, HL10, HL11, HL7, HL8	.		.	.	.	.	A	A	A	A	G	G	G	A	A	G	G	G	G
NC_026757.1	587709	0.51	948	Substitution	T	C	H99, HL7	.		.	.	.	.	C	T	T	T	T	T	T	C	T	T	T	T	T
NC_026757.1	648005	0.75	16	Deletion	CA	ALT	HS9	Intron indel	putative chitin synthase	CNAG_06487	+	c.2122-26CA>C	None	REF	REF	REF	REF	REF	REF	REF	REF	REF	REF	REF	REF	ALT
NC_026757.1	650336	0.47	395	Substitution	TCCTCCA	.	.	Exon indel	hypothetical	CNAG_07943	-	c.558AGGAGGT>G		REF	REF	REF	REF	REF	REF	REF	REF	REF	REF	REF	REF	REF
NC_026757.1	650336	0.47	395	Substitution	TCCTCCA	.	.	Exon indel	hypothetical	CNAG_07943	-	c.558AGGAGGT>G		REF	REF	REF	REF	REF	REF	REF	REF	REF	REF	REF	REF	REF
NC_026757.1	650348	0.48	428	Substitution	A	AC	HL7	Synonymous		CNAG_07943	-	c.546T>G	None	A	A	A	A	A	A	A	AC	A	A	A	A	A
NC_026757.1	680106	0.4,0.4	61	Substitution	GAC	.	.	Intron indel	hypothetical	CNAG_06499	-	c.781-38CTG>T&c.781-38CTG>G	None	REF	REF	REF	REF	REF	REF	REF	REF	REF	REF	REF	REF	REF
NC_026757.1	680106	0.4,0.4	61	Substitution	GAC	.	.	Intron indel	hypothetical	CNAG_06499	-	c.781-38CTG>T&c.781-38CTG>G	None	REF	REF	REF	REF	REF	REF	REF	REF	REF	REF	REF	REF	REF
NC_026757.1	680106	0.4,0.4	61	Substitution	GAC	.	.	Intron indel	hypothetical	CNAG_06499	-	c.781-38CTG>T&c.781-38CTG>G	None	REF	REF	REF	REF	REF	REF	REF	REF	REF	REF	REF	REF	REF
NC_026757.1	680107	0.5	8	Substitution	AC	.	.	Intron indel	hypothetical	CNAG_06499	-	c.781-39TG>T	None	REF	REF	REF	REF	REF	REF	REF	REF	REF	REF	REF	REF	REF
NC_026757.1	754477	1	80	Deletion	TC	ALT	H99, HL1, HL10, HL11, HL14, HL2, HL4, HL7, HL8, HL9, HS12, HS2	.		.	.	.	.	ALT	ALT	ALT	ALT	ALT	ALT	ALT	ALT	ALT	ALT	ALT	ALT	REF
NC_026757.1	754643	1	41	Substitution	A	G	H99, HL10, HL11, HL14, HL2, HL4, HL7, HL9, HS12, HS2, HS9	.		.	.	.	.	G	.	G	G	G	G	G	G	.	G	G	G	G
NC_026757.1	755978	1	227	Substitution	T	A	HL1, HL10, HL11, HL14, HL2, HL4, HL7, HL8, HL9, HS12, HS2, HS9	.		.	.	.	.	.	A	A	A	A	A	A	A	A	A	A	A	A
NC_026757.1	756261	1	28	Substitution	C	T	HL10, HL11, HL14, HL4, HL7, HL8, HS12, HS2	.		.	.	.	.	.	.	T	T	T	.	T	T	T	.	T	T	.
NC_026758.1	120314	0.46	39	Substitution	CCA	.	.	Exon indel	hypothetical	CNAG_05371	+	c.1262CCA>C&c.1262CCA>C		REF	REF	REF	REF	REF	REF	REF	REF	REF	REF	REF	REF	REF
NC_026758.1	202673	0.56	19	Deletion	CG	ALT	HL4	Intron indel	ab guanyl-nucleotide exchange factor	CNAG_05395	-	c.65-17GC>G	None	REF	REF	REF	REF	REF	REF	ALT	REF	REF	REF	REF	REF	REF
NC_026758.1	449731	1	6	Deletion	CA	ALT	HL14, HL9, HS2	.		.	.	.	.	REF	REF	REF	REF	ALT	REF	REF	REF	REF	ALT	REF	ALT	REF
NC_026758.1	449786	1	12	Substitution	AAGAA	ALT	HL14, HL4, HL8, HL9, HS2	.		.	.	.	.	REF	REF	REF	REF	ALT	REF	ALT	REF	ALT	ALT	REF	ALT	REF
NC_026758.1	449846	1	8	Substitution	G	A	HL1, HL14, HL4, HS2	.		.	.	.	.	.	A	.	.	A	.	A	.	.	.	.	A	.
NC_026758.1	453656	1	13	Insertion	C	ALT	HL11, HL7, HL8, HL9, HS2	.		.	.	.	.	.	CC	.	ALT	.	.	.	ALT	ALT	ALT	.	ALT	.
NC_026758.1	453693	1	10	Substitution	GC	ALT	HL11, HL8, HL9, HS2	.		.	.	.	.	REF	REF	REF	ALT	REF	REF	REF	REF	ALT	ALT	REF	ALT	REF
NC_026758.1	453719	1	9	Insertion	T	ALT	HL11, HL8, HL9, HS2	.		.	.	.	.	.	.	.	ALT	.	.	.	.	ALT	ALT	.	ALT	.
NC_026758.1	453743	1	40	Substitution	GA	ALT	H99, HL1, HL10, HL11, HL14, HL2, HL4, HL7, HL8, HL9, HS12, HS9	.		.	.	.	.	ALT	ALT	ALT	ALT	ALT	ALT	ALT	ALT	ALT	ALT	ALT	REF	ALT
NC_026758.1	454478	0.67	52	Deletion	CT	ALT	H99, HL1, HL10, HL11, HL14, HL2, HL7, HL8, HL9, HS12, HS2, HS9	.		.	.	.	.	ALT	ALT	ALT	ALT	ALT	ALT	REF	ALT	ALT	ALT	ALT	ALT	ALT
NC_026758.1	460230	1	40	Deletion	CT	ALT	HL1, HL10, HL11, HL14, HL2, HL7, HL8, HL9, HS12, HS2, HS9	.		.	.	.	.	REF	ALT	ALT	ALT	ALT	ALT	REF	ALT	ALT	ALT	ALT	ALT	ALT
NC_026758.1	469975	1	12	Substitution	TNGT	ALT1	HL11, HL7, HS2, HS9	.		.	.	.	.	REF	REF	REF	ALT1	REF	REF	ALT2	ALT1	REF	REF	REF	ALT1	ALT1
NC_026758.1	469975	1	12	Substitution	TNGT	ALT2	HL4	.		.	.	.	.	REF	REF	REF	ALT1	REF	REF	ALT2	ALT1	REF	REF	REF	ALT1	ALT1
NC_026758.1	470060	1	5	Insertion	T	ALT	HL14, HS2	.		.	.	.	.	.	.	.	.	ALT	.	.	TT	.	.	.	ALT	.
NC_026758.1	470064	1	5	Deletion	CA	ALT	HL14, HS2	.		.	.	.	.	REF	REF	REF	REF	ALT	REF	REF	REF	REF	REF	REF	ALT	REF
NC_026758.1	470127	1	19	Insertion	A	ALT	HL1, HL10, HL11, HL14, HL4, HL9, HS2, HS9	.		.	.	.	.	.	ALT	ALT	ALT	ALT	.	ALT	.	.	ALT	.	ALT	ALT
NC_026758.1	707155	0.45	21	Substitution	T	GT	H99, HL1, HL10, HL11, HL14, HL2, HL4, HL7, HL9, HS12, HS2, HS9	5-prime UTR		CNAG_05587	-	c.-14A>C	None	GT	GT	GT	GT	GT	GT	GT	GT	T	GT	GT	GT	GT
NC_026758.1	837560	1	6	Substitution	C	CG,G	HL1, HL11, HL14, HL2, HL4, HL8, HL9, HS2	Missense		CNAG_05635	-	c.64G>C	A22P	.	CG	.	G	CG	CG	CG	.	G	CG	.	CG	.

## Sheet: R265
Supplementary data 1. Variants detected in the 5-FC resistant clones derived from R265
														Summary of modification in each strain
Chr	Position	AlleleFrequency	Read depth	MutationType	Reference allele	Case genotypes	Samples	Type	functional annotation	Gene symbol	Strand	Nt change	AA change	R265	RA11	RA12	RA13	RA2	RA4	RA5	RA7	RA9	RB1	RB14	RB15	RB2
KQ410556.1	2989	1	144	Substitution	C	T	RL2	Missense		CNBG_00004	+	c.947C>T	A316V	CC	CC	CC	CC	T	CC	CC	CC	CC	CC	CC	CC	CC
KQ410556.1	34282	0.6	35	Deletion	TG	.	.	.		.	.	.	.	REF	REF	REF	REF	REF	REF	REF	REF	REF	REF	REF	REF	REF
KQ410556.1	34324	1	17	Deletion	CG	ALT	RL11, RL13, RL5, RL7, RL9	.		.	.	.	.	REF	ALT	REF	ALT	REF	REF	ALT	ALT	ALT	REF	REF	REF	REF
KQ410557.1	17496	1	286	Substitution	AA	ALT1	R265, RL11, RL4, RS1, RS15, RS2	.		.	.	.	.	ALT1	ALT1	ALT2	ALT2	ALT2	ALT1	ALT2	ALT2	ALT2	ALT1	ALT2	ALT1	ALT1
KQ410557.1	17496	1	286	Substitution	AA	ALT2	RL12, RL13, RL2, RL5, RL7, RL9, RS14	.		.	.	.	.	ALT1	ALT1	ALT2	ALT2	ALT2	ALT1	ALT2	ALT2	ALT2	ALT1	ALT2	ALT1	ALT1
KQ410557.1	164926	0.5	5	Substitution	T	.	.	Intron	?	CNBG_0058	+	c.2271-139T>G	None	TT	TT	TT	AT	TT	TT	TT	AT	TT	T	TT	CT	TT
KQ410557.1	164926	0.5	5	Substitution	T	AT	RL13, RL7	Intron	?	CNBG_0058	+	c.2271-139T>G	None	TT	TT	TT	AT	TT	TT	TT	AT	TT	T	TT	CT	TT
KQ410557.1	164926	0.5	5	Substitution	T	CT	RS15	Intron	?	CNBG_0058	+	c.2271-139T>G	None	TT	TT	TT	AT	TT	TT	TT	AT	TT	T	TT	CT	TT
KQ410557.1	164940	1	32	Insertion	G	ALT	R265, RL12, RL13, RL2, RL5, RL7, RL9, RS14, RS15	Intron indel	?	CNBG_0058	+	c.2271-125GAG>G	None	ALT	.	ALT	ALT	ALT	GG	ALT	ALT	ALT	GG	ALT	ALT	.
KQ410557.1	164944	1	34	Deletion	AC	ALT	R265, RL12, RL13, RL2, RL5, RL7, RL9, RS1, RS15	Intron indel	?	CNBG_0058	+	c.2271-121ACC>A	None	ALT	REF	ALT	ALT	ALT	REF	ALT	ALT	ALT	ALT	REF	ALT	REF
KQ410557.1	209734	1	12	Substitution	T	C	R265, RL2, RL5, RS1, RS15	.		.	.	.	.	C	.	.	.	C	.	C	.	.	C	.	C	.
KQ410557.1	209746	1	24	Substitution	T	C	R265, RL12, RL2, RL5, RS1, RS14, RS15, RS2	.		.	.	.	.	C	.	C	.	C	.	C	.	.	C	C	C	C
KQ410557.1	209759	1	29	Substitution	TTG	ALT	R265, RL12, RL2, RL4, RL5, RL9, RS1, RS14, RS15, RS2	.		.	.	.	.	ALT	REF	ALT	REF	ALT	ALT	ALT	REF	ALT	ALT	ALT	ALT	ALT
KQ410557.1	209767	1	28	Substitution	ATCCGTGGCCT	ALT1	R265, RL12, RL4, RL9, RS1, RS14, RS15, RS2	.		.	.	.	.	ALT1	REF	ALT1	REF	ALT2	ALT1	ALT2	REF	ALT1	ALT1	ALT1	ALT1	ALT1
KQ410557.1	209767	1	28	Substitution	ATCCGTGGCCT	ALT2	RL2, RL5	.		.	.	.	.	ALT1	REF	ALT1	REF	ALT2	ALT1	ALT2	REF	ALT1	ALT1	ALT1	ALT1	ALT1
KQ410557.1	209836	1	5	Substitution	TTCTCCT	ALT	RL12, RL13	.		.	.	.	.	REF	REF	ALT	ALT	REF	REF	REF	REF	REF	REF	REF	REF	REF
KQ410557.1	209881	1	66	Substitution	A	C	R265, RL11, RL12, RL13, RL4, RL5, RL7, RL9, RS1, RS14, RS15, RS2	.		.	.	.	.	C	C	C	C	.	C	C	C	C	C	C	C	C
KQ410557.1	209890	1	64	Substitution	GCGT	ALT	R265, RL11, RL12, RL13, RL4, RL5, RL7, RL9, RS1, RS14, RS15, RS2	.		.	.	.	.	ALT	ALT	ALT	ALT	REF	ALT	ALT	ALT	ALT	ALT	ALT	ALT	ALT
KQ410557.1	551885	1	119	Deletion	TGC	ALT	R265, RL11, RL12, RL2, RL4, RL7, RL9, RS1, RS14, RS15, RS2	.		.	.	.	.	ALT	ALT	ALT	REF	ALT	ALT	REF	ALT	ALT	ALT	ALT	ALT	ALT
KQ410557.1	647664	1	70	Substitution	A	C	R265, RL12, RL13, RL2, RL4, RL5, RL7, RL9, RS1, RS14, RS15, RS2	.		.	.	.	.	C	.	C	C	C	C	C	C	C	C	C	C	C
KQ410557.1	677515	0.5	12	Substitution	A	AT	RL12, RL4, RS2	.		.	.	.	.	.	.	AT	.	.	AT	A	.	AG	A	AA	AG	AT
KQ410557.1	677515	0.5	12	Substitution	A	AG	RL9, RS15	.		.	.	.	.	.	.	AT	.	.	AT	A	.	AG	A	AA	AG	AT
KQ410557.1	677516	0.67	6	Substitution	TCCA	.	.	.		.	.	.	.	REF	REF	REF	REF	REF	REF	REF	REF	REF	REF	REF	REF	REF
KQ410557.1	677539	1	20	Substitution	C	G	RL12, RL4, RL5, RS1, RS14, RS15, RS2	.		.	.	.	.	.	.	G	.	.	G	G	.	.	G	G	G	G
KQ410557.1	889499	1	7	Substitution	C	CG,G	RL11, RL12, RL13, RL4, RL5, RL7, RL9, RS14, RS15	Intron	aspartate-semialdehyde dehydrogenase	CNBG_0315	-	c.63-21G>C	None	CC	CG	G	CG	.	CG	CG	CG	G	CC	CG	CG	.
KQ410557.1	926621	0.61	29	Substitution	CCCT	.	.	.		.	.	.	.	REF	REF	REF	REF	REF	REF	REF	REF	REF	REF	REF	REF	REF
KQ410557.1	926624	0.58	356	Substitution	T	C,CT	R265, RL11, RL12, RL13, RL7	.		.	.	.	.	C	CT	C	CT	T	T	T	C	T	T	T	T	T
KQ410557.1	1077769	1	74	Substitution	A	G	R265, RL11, RL12, RL13, RL2, RL4, RL5, RL7, RS1, RS14, RS15, RS2	.		.	.	.	.	G	G	G	G	G	G	G	G	.	G	G	G	G
KQ410558.1	11	1	7	Substitution	GAT	ALT	RL4, RL9, RS15	.		.	.	.	.	REF	REF	REF	REF	REF	ALT	REF	REF	ALT	REF	REF	ALT	REF
KQ410558.1	13	1	9	Substitution	T	A,AA	RL13, RL2, RL4, RL5, RL7, RL9, RS15	.		.	.	.	.	.	.	.	A	A	AA	A	A	AA	.	.	AA	.
KQ410558.1	151578	1	13	Substitution	A	AG,G	R265, RL12, RL7, RL9, RS1, RS14, RS2	.		.	.	.	.	G	AA	AG	.	.	A	.	AG	AG	G	AG	AA	G
KQ410558.1	151585	0.67	30	Substitution	AGGA	.	.	.		.	.	.	.	REF	REF	REF	REF	REF	REF	REF	REF	REF	REF	REF	REF	REF
KQ410558.1	151585	0.67	30	Substitution	AGGA	.	.	.		.	.	.	.	REF	REF	REF	REF	REF	REF	REF	REF	REF	REF	REF	REF	REF
KQ410558.1	181670	0.96	23	Substitution	CC	ALT	RL7	.		.	.	.	.	REF	REF	REF	REF	REF	REF	REF	ALT	REF	REF	REF	REF	REF
KQ410558.1	380216	1	8	Substitution	GA	ALT	RS2	Intron indel	?	CNBG_9058	-	c.2002-65CT>C	None	REF	REF	REF	REF	REF	REF	REF	REF	REF	REF	REF	REF	ALT
KQ410558.1	380216	1	72	Insertion	G	ALT1	RL11, RL12, RL13, RL2, RL4, RL5, RL7, RL9, RS1, RS14, RS15	Intron indel	?	CNBG_9058	-	c.2002-65CT>C&c.2002-65CT>T	None	.	ALT1	ALT1	ALT1	ALT1	ALT1	ALT1	ALT1	ALT1	ALT1	ALT1	ALT1	CG
KQ410558.1	380216	1	72	Substitution	G	CG	RS2	Intron indel	?	CNBG_9058	-	c.2002-65CT>C&c.2002-65CT>T	None	.	ALT1	ALT1	ALT1	ALT1	ALT1	ALT1	ALT1	ALT1	ALT1	ALT1	ALT1	CG
KQ410558.1	415390	0.55	85	Deletion	AC	.	.	Intron indel		CNBG_0704	-	c.438-33TGGGGGGGGGGGGGGT>T	None	REF	REF	REF	REF	REF	REF	REF	REF	REF	REF	REF	REF	REF
KQ410558.1	724255	0.52	87	Deletion	GTA	.	.	Intron indel		CNBG_0818	+	c.220+156GTATATATATATATATATATATATATATATAC>G	None	REF	REF	REF	REF	REF	REF	REF	REF	REF	REF	REF	REF	REF
KQ410558.1	761555	0.53	147	Substitution	T	CT	R265, RL4, RL5	.		.	.	.	.	CT	T	T	T	T	CT	CT	T	T	TT	T	T	T
KQ410558.1	805422	0.45	55	Deletion	TA	.	.	.		.	.	.	.	REF	REF	REF	REF	REF	REF	REF	REF	REF	REF	REF	REF	REF
KQ410558.1	841018	1	68	Substitution	TGGT	ALT1	R265, RL12, RL13, RL2, RL4, RL5, RL7, RL9, RS1, RS14, RS15, RS2	.		.	.	.	.	ALT1	ALT2	ALT1	ALT1	ALT1	ALT1	ALT1	ALT1	ALT1	ALT1	ALT1	ALT1	ALT1
KQ410558.1	841018	1	68	Substitution	TGGT	ALT2	RL11	.		.	.	.	.	ALT1	ALT2	ALT1	ALT1	ALT1	ALT1	ALT1	ALT1	ALT1	ALT1	ALT1	ALT1	ALT1
KQ410558.1	841059	1	39	Substitution	GA	ALT	R265, RL11, RL12, RL13, RL2, RL4, RL7, RL9, RS14, RS2	.		.	.	.	.	ALT	ALT	ALT	ALT	ALT	ALT	REF	ALT	ALT	REF	ALT	REF	ALT
KQ410558.1	841065	1	35	Deletion	AC	ALT	R265, RL11, RL12, RL13, RL2, RL4, RL7, RL9, RS14, RS2	.		.	.	.	.	ALT	ALT	ALT	ALT	ALT	ALT	REF	ALT	ALT	REF	ALT	REF	ALT
KQ410558.1	841077	1	13	Insertion	T	ALT	R265, RL12, RL13, RL2, RL7, RS14	.		.	.	.	.	ALT	TT	ALT	ALT	ALT	.	.	ALT	.	.	ALT	.	TT
KQ410558.1	841084	1	17	Substitution	T	G	R265, RL11, RL12, RL13, RL2, RL7, RS14	.		.	.	.	.	G	G	G	G	G	.	.	G	.	.	G	.	.
KQ410558.1	841090	1	17	Substitution	A	G	R265, RL11, RL12, RL13, RL2, RL7, RS14	.		.	.	.	.	G	G	G	G	G	.	.	G	.	.	G	.	.
KQ410558.1	841362	1	29	Substitution	T	G	R265, RL11, RL13, RL2, RL4, RL5, RL7, RS1, RS15, RS2	.		.	.	.	.	G	G	.	G	G	G	G	G	.	G	.	G	G
KQ410558.1	1007486	0.96	53	Insertion	G	ALT	RL12 (in all clones)	Exon indel	pumilio domain-containing protein c	CNBG_0925	+	c.535GCC>G		GG	GG	ALT	GG	GG	GG	GG	GG	GG	GG	GG	GG	GG
KQ410558.1	1202377	1	51	Substitution	T	C	RL12	Missense		CNBG_9080	+	c.1505T>C	L502S	TT	TT	C	TT	TT	TT	TT	TT	TT	TT	TT	TT	TT
KQ410559.1	1954	0.49	1137	Deletion	TA	ALT	RL11, RL13, RL4, RL9, RS1, RS14, RS2	Intron indel	?	CNBG_1083	+	c.398+13TAA>T	None	REF	ALT	REF	ALT	REF	ALT	REF	REF	ALT	ALT	ALT	REF	ALT
KQ410559.1	2662	0.48	1211	Substitution	G	A	RL11, RL12, RL2, RL4, RS1, RS15	Missense		CNBG_1083	+	c.505G>A	G169S	G	A	A	G	A	A	G	G	G	A	G	A	G
KQ410559.1	3139	0.47	1219	Substitution	C	.	.	Intron		CNBG_1083	+	c.746-11C>A	None	C	C	C	C	C	C	C	C	C	C	C	C	C
KQ410559.1	3246	0.5	1165	Substitution	T	A	RL4, RL5, RS14, RS15	Missense		CNBG_1083	+	c.842T>A	M281K	T	T	T	T	T	A	A	T	T	T	A	A	T
KQ410559.1	3388	0.49	1183	Substitution	G	A	RL11, RL12, RL2, RS15, RS2	.		.	.	.	.	G	A	A	G	A	G	G	G	G	G	G	A	A
KQ410559.1	4617	0.49	1242	Substitution	G	A	RL11, RL5, RL7, RS1, RS14, RS2	.		.	.	.	.	G	A	G	G	G	G	A	A	G	A	A	G	A
KQ410559.1	6366	0.54	1180	Substitution	G	A	R265, RL7, RL9, RS1, RS2	Synonymous		CNBG_9094	-	c.780C>T	None	A	G	G	G	G	G	G	A	A	A	G	G	A
KQ410559.1	6461	0.6	1181	Substitution	A	G	R265, RL12, RL4, RS1, RS14, RS15, RS2	Intron	maltose permease	CNBG_9094	-	c.722+19T>C	None	G	A	G	A	A	G	A	A	A	G	G	G	G
KQ410559.1	6620	0.5	1168	Substitution	C	A	RL12, RL2, RL5, RS14, RS2	Intron	maltose permease	CNBG_9094	-	c.626+7G>T	None	C	C	A	C	A	C	A	C	C	C	A	C	A
KQ410559.1	7251	0.5	1237	Substitution	G	A	R265, RL4, RL7, RS14, RS15	Synonymous		CNBG_9094	-	c.123C>T	None	A	G	G	G	G	A	G	A	G	G	A	A	G
KQ410559.1	8993	0.51	1176	Substitution	T	C	R265, RL11, RL13, RL4, RL5, RL9, RS1, RS14, RS15	Intron		CNBG_1084	+	c.573+13T>C	None	C	C	T	C	T	C	C	T	C	C	C	C	T
KQ410559.1	9783	0.47	1172	Substitution	A	G	RL12, RL13, RL5, RS1, RS2	Synonymous		CNBG_1084	+	c.1305A>G	None	A	A	G	G	A	A	G	A	A	G	A	A	G
KQ410559.1	613044	1	65	Substitution	C	T	RL11	Missense		CNBG_1290	+	c.83C>T	S28L	CC	T	CC	CC	CC	CC	CC	CC	CC	CC	CC	CC	CC
KQ410559.1	836189	1	62	Deletion	CTT	ALT	RL4	Exon indel	hypothetical	CNBG_1368	-	c.142GAAA>G		REF	REF	REF	REF	REF	ALT	REF	REF	REF	REF	REF	REF	REF
KQ410560.1	132355	1	54	Deletion	TA	ALT	RL5	.		.	.	.	.	REF	REF	REF	REF	REF	REF	ALT	REF	REF	REF	REF	REF	REF
KQ410560.1	134671	1	20	Substitution	TCG	ALT	RL13	Exon indel	hypothetical (sly1)	CNBG_1617	+	c.72TCG>T&c.72TCG>C	R25P	REF	REF	REF	ALT	REF	REF	REF	REF	REF	REF	REF	REF	REF
KQ410560.1	134838	0.45	356	Substitution	G	C	RL7, RS2	Missense	hypothetical	CNBG_1617	+	c.239G>C	R80P	G	G	G	G	G	G	G	C	G	G	G	G	C
KQ410560.1	134847	0.48	333	Substitution	T	C	RL7, RL9	Missense		CNBG_1617	+	c.248T>C	L83P	T	T	T	T	T	T	T	C	C	T	T	T	T
KQ410560.1	279664	0.46	570	Substitution	G	.	.	Missense		CNBG_1670	+	c.113G>C	R38P	G	G	G	G	G	G	G	G	G	G	G	G	G
KQ410560.1	551410	0.67	8	Substitution	C	CG,G	R265, RL11, RL12, RL4, RL5, RS14, RS15	.		.	.	.	.	G	CG	CG	.	.	CG	CG	CC	.	.	G	G	.
KQ410560.1	656498	0.56	33	Deletion	TCCCCCCCCCCCCG	.	.	Intron indel	?	CNBG_1810	+	c.100+22TCCCCCCCCCCCCG>T	None	REF	REF	REF	REF	ALT1	REF	REF	REF	REF	REF	REF	REF	REF
KQ410560.1	656498	0.56	33	Substitution	TCCCCCCCCCCCCG	ALT1	RL2	Intron indel	?	CNBG_1810	+	c.100+22TCCCCCCCCCCCCG>T	None	REF	REF	REF	REF	ALT1	REF	REF	REF	REF	REF	REF	REF	REF
KQ410560.1	813667	0.55	1012	Substitution	G	A	R265, RL11, RL2, RL4, RL5, RL7, RL9, RS1, RS14, RS15, RS2	.		.	.	.	.	A	A	G	G	A	A	A	A	A	A	A	A	A
KQ410560.1	813697	0.47	1032	Substitution	A	G	RL11, RL2, RL4, RL5, RL7, RS2	.		.	.	.	.	A	G	A	A	G	G	G	G	A	A	A	A	G
KQ410560.1	813798	0.51	882	Substitution	CA	ALT	R265, RL11, RL5	.		.	.	.	.	ALT	ALT	REF	REF	REF	REF	ALT	REF	REF	REF	REF	REF	REF
KQ410560.1	813830	0.51	672	Substitution	G	A	R265, RL11, RL5	.		.	.	.	.	A	A	G	G	G	G	A	G	G	G	G	G	G
KQ410560.1	1164410	0.5	31	Substitution	CAAAAAAAAAAAAAAAAAAAAAAAAAAAAC	.	.	.		.	.	.	.	REF	REF	REF	REF	ALT1	REF	REF	REF	REF	REF	REF	REF	REF
KQ410560.1	1164410	0.5	31	Substitution	CAAAAAAAAAAAAAAAAAAAAAAAAAAAAC	ALT1	RL2	.		.	.	.	.	REF	REF	REF	REF	ALT1	REF	REF	REF	REF	REF	REF	REF	REF
KQ410560.1	1310633	0.65	357	Substitution	C	T	R265, RL11, RL13, RL4, RL5, RL7, RS1, RS2	.		.	.	.	.	T	T	C	T	C	T	T	T	C	T	C	C	T
KQ410560.1	1310689	0.6	14	Deletion	AC	ALT	RL4, RL9, RS15, RS2	.		.	.	.	.	REF	REF	REF	REF	REF	ALT	REF	REF	ALT	REF	REF	ALT	ALT
KQ410561.1	210572	0.5	20	Substitution	A	AG,G	R265, RL7, RS14, RS2	.		.	.	.	.	AG	AA	.	.	.	A	A	AG	AA	A	G	AA	G
KQ410561.1	216098	1	10	Substitution	TCCGGAATCT	ALT	RL13	Exon indel	mitochondrial-processing peptidase subunit beta	CNBG_2108	+	c.10TCCGGAATCT>T		REF	REF	REF	ALT	REF	REF	REF	REF	REF	REF	REF	REF	REF
KQ410561.1	216101	1	201	Substitution	GGAATCT	ALT	R265, RL11, RL12, RL2, RL4, RL5, RL7, RL9, RS1, RS14, RS15, RS2	Exon indel	mitochondrial-processing peptidase subunit beta	CNBG_2108	+	c.13GGAATCT>C		ALT	ALT	ALT	REF	ALT	ALT	ALT	ALT	ALT	ALT	ALT	ALT	ALT
KQ410561.1	216166	0.47	232	Deletion	TC	.	.	Intron	mitochondrial-processing peptidase subunit beta	CNBG_2108	+	c.66+12T>C	None	REF	REF	ALT1	ALT1	REF	REF	REF	ALT1	ALT1	REF	ALT1	ALT1	ALT1
KQ410561.1	216166	0.47	232	Substitution	TC	ALT1	RL12, RL13, RL7, RL9, RS14, RS15, RS2	Intron	mitochondrial-processing peptidase subunit beta	CNBG_2108	+	c.66+12T>C	None	REF	REF	ALT1	ALT1	REF	REF	REF	ALT1	ALT1	REF	ALT1	ALT1	ALT1
KQ410561.1	217824	0.5	89	Deletion	AG	.	.	.		.	.	.	.	REF	REF	REF	REF	REF	REF	REF	REF	REF	REF	REF	REF	REF
KQ410561.1	462929	1	53	Substitution	G	A	RS1	Missense	cytoplasmic protein	CNBG_2198	-	c.569C>T	S190F	GG	GG	GG	GG	GG	GG	GG	GG	GG	A	GG	GG	GG
KQ410561.1	695231	0.5	34	Substitution	A	AG,G	R265, RL5, RL7, RL9, RS1, RS14, RS2	.		.	.	.	.	AG	A	A	.	A	A	G	AG	G	G	G	A	AG
KQ410561.1	825457	0.48	1194	Substitution	A	.	.	.		.	.	.	.	A	A	A	A	A	A	A	A	A	A	A	A	A
KQ410562.1	23778	0.79	38	Deletion	GA	ALT	RL12	Intron indel	hemolysin	CNBG_2492	-	c.1992+20CTTTTTTTTTTTTTTG>C	None	REF	REF	ALT	REF	REF	REF	REF	REF	REF	REF	REF	REF	REF
KQ410562.1	169598	1	41	Substitution	AANN	ALT1	R265, RL7, RS1	.		.	.	.	.	ALT1	ALT2	ALT3	ALT3	ALT4	ALT3	ALT3	ALT1	ALT2	ALT1	ALT3	ALT3	ALT4
KQ410562.1	169598	1	41	Substitution	AANN	ALT2	RL11, RL9	.		.	.	.	.	ALT1	ALT2	ALT3	ALT3	ALT4	ALT3	ALT3	ALT1	ALT2	ALT1	ALT3	ALT3	ALT4
KQ410562.1	169598	1	41	Substitution	AANN	ALT3	RL12, RL13, RL4, RL5, RS14, RS15	.		.	.	.	.	ALT1	ALT2	ALT3	ALT3	ALT4	ALT3	ALT3	ALT1	ALT2	ALT1	ALT3	ALT3	ALT4
KQ410562.1	169598	1	41	Substitution	AANN	ALT4	RL2, RS2	.		.	.	.	.	ALT1	ALT2	ALT3	ALT3	ALT4	ALT3	ALT3	ALT1	ALT2	ALT1	ALT3	ALT3	ALT4
KQ410562.1	408015	0.45	1042	Substitution	A	G	RL11, RL4, RL7, RS1, RS14	Synonymous		CNBG_9266	-	c.108T>C	None	A	G	A	A	A	G	A	G	A	G	G	A	A
KQ410562.1	448717	0.67	16	Substitution	A	CG,G	R265, RL11, RL12, RL13, RL2, RL4, RL9, RS14	Missense		CNBG_9268	-	c.20T>C	L7P	G	G	G	G	G	G	.	.	CG	.	G	.	.
KQ410562.1	448717	0.67	16	Substitution	A	CG	RL9	Missense		CNBG_9268	-	c.20T>C	L7P	G	G	G	G	G	G	.	.	CG	.	G	.	.
KQ410562.1	448724	0.67	5	Substitution	TGA	ALT1	R265	Missense		CNBG_9268	-	c.13A>C	T5P	ALT1	REF	REF	ALT2	REF	REF	REF	REF	REF	REF	REF	REF	REF
KQ410562.1	448724	0.67	5	Substitution	TGA	ALT2	RL13	Missense		CNBG_9268	-	c.13A>C	T5P	ALT1	REF	REF	ALT2	REF	REF	REF	REF	REF	REF	REF	REF	REF
KQ410562.1	449386	1	5	Substitution	A	G	RL12, RS1	.		.	.	.	.	.	.	G	.	.	.	.	.	.	G	.	.	.
KQ410562.1	451714	1	122	Substitution	TA	ALT	RL12, RL4, RS15	Intron indel	specific RNA polymerase II transcription factor	CNBG_9269	-	c.2168+21ATTTTTTTTTTC>A	None	REF	REF	ALT	REF	REF	ALT	REF	REF	REF	REF	REF	ALT	REF
KQ410562.1	451714	1	317	Deletion	TA	ALT	R265, RL11, RL13, RL2, RL5, RL7, RL9, RS1, RS14, RS2	Intron indel	specific RNA polymerase II transcription factor	CNBG_9269	-	c.2168+21ATTTTTTTTTTC>A	None	ALT	ALT	REF	ALT	ALT	REF	ALT	ALT	ALT	ALT	ALT	REF	ALT
KQ410562.1	920693	0.51	545	Substitution	T	.	.	Intron		CNBG_2826	-	c.423+47A>G	None	T	T	T	T	T	T	T	T	T	T	T	T	T
KQ410562.1	1051556	1	24	Insertion	A	ALT1	RL11, RL13, RL2, RL7, RS1, RS14, RS2	.		.	.	.	.	.	ALT1	.	ALT1	ALT1	.	.	ALT1	.	ALT1	ALT1	AC	ALT1
KQ410562.1	1051556	1	24	Substitution	A	AC	RS15	.		.	.	.	.	.	ALT1	.	ALT1	ALT1	.	.	ALT1	.	ALT1	ALT1	AC	ALT1
KQ410562.1	1052644	0.56	57	Deletion	TG	.	.	.		.	.	.	.	REF	REF	REF	REF	REF	REF	REF	REF	REF	REF	REF	REF	REF
KQ410563.1	10	1	14	Substitution	T	A	RL11, RL12, RL7, RL9, RS1, RS2	.		.	.	.	.	.	A	A	.	.	.	.	A	A	A	.	.	A
KQ410563.1	45414	0.45	27	Substitution	T	CT	R265, RL11, RL2, RL7, RL9, RS14, RS15	.		.	.	.	.	CT	CT	TT	TT	CT	TT	T	CT	CT	T	CT	CT	TT
KQ410563.1	45454	1	34	Substitution	A	C	R265, RL11, RL12, RL13, RL4, RL7, RS1, RS14, RS2	.		.	.	.	.	C	C	C	C	.	C	.	C	.	C	C	.	C
KQ410563.1	45577	1	10	Substitution	G	C	RL12, RL4, RL7, RS14, RS2	.		.	.	.	.	.	.	C	.	.	C	.	C	.	.	C	.	C
KQ410563.1	57501	0.5	55	Deletion	TC	.	.	.		.	.	.	.	REF	REF	REF	REF	REF	REF	REF	REF	REF	REF	REF	REF	REF
KQ410563.1	592293	0.57	504	Deletion	CT	ALT	R265, RL11, RL12, RL13, RL2, RL4, RL5, RL7, RS1, RS15, RS2	Exon indel	hypothetical	CNBG_3136	+	c.2675CTT>C		ALT	ALT	ALT	ALT	ALT	ALT	ALT	ALT	REF	ALT	REF	ALT	ALT
KQ410563.1	689235	0.8	26	Substitution	A	AG,G,GT	R265, RL12, RL13, RL2, RL4, RL5, RL7, RS1, RS14	.		.	.	.	.	AG	.	AG	G	G	G	AG	GT	A	G	G	AA	AA
KQ410563.1	689235	0.8	26	Substitution	A	GT	RL7	.		.	.	.	.	AG	.	AG	G	G	G	AG	GT	A	G	G	AA	AA
KQ410563.1	689240	1	6	Substitution	TTT	ALT1	RL13	.		.	.	.	.	REF	REF	REF	ALT1	ALT2	ALT2	REF	REF	REF	REF	REF	REF	REF
KQ410563.1	689240	1	6	Substitution	TTT	ALT2	RL2, RL4	.		.	.	.	.	REF	REF	REF	ALT1	ALT2	ALT2	REF	REF	REF	REF	REF	REF	REF
KQ410563.1	689281	1	12	Substitution	C	T	RL13, RL2, RL4, RL7, RL9	.		.	.	.	.	.	.	.	T	T	T	.	T	T	.	.	.	.
KQ410563.1	689288	1	12	Substitution	A	T	RL13, RL2, RL4, RL7, RL9	.		.	.	.	.	.	.	.	T	T	T	.	T	T	.	.	.	.
KQ410563.1	689295	1	12	Substitution	C	G	RL13, RL2, RL4, RL7, RL9	.		.	.	.	.	.	.	.	G	G	G	.	G	G	.	.	.	.
KQ410563.1	689302	1	12	Substitution	C	A	RL13, RL2, RL4, RL7, RL9	.		.	.	.	.	.	.	.	A	A	A	.	A	A	.	.	.	.
KQ410563.1	689307	1	10	Substitution	CCCCCCCCATTTTT	ALT	RL13, RL2, RL4, RL9	.		.	.	.	.	REF	REF	REF	ALT	ALT	ALT	REF	REF	ALT	REF	REF	REF	REF
KQ410563.1	689328	1	10	Substitution	C	T	RL13, RL2, RL4, RL9	.		.	.	.	.	.	.	.	T	T	T	.	.	T	.	.	.	.
KQ410563.1	689336	1	7	Substitution	C	A	RL13, RL2, RL4	.		.	.	.	.	.	.	.	A	A	A	.	.	.	.	.	.	.
KQ410563.1	696816	0.45	505	Substitution	T	.	.	.		.	.	.	.	T	T	T	T	T	T	T	T	T	T	T	T	T
KQ410563.1	847009	1	63	Substitution	C	T	RL12	Missense	fcy2	CNBG_3227	+	c.470C>T	A157V	CC	CC	T	CC	CC	CC	CC	CC	CC	CC	CC	CC	CC
KQ410563.1	847910	1	51	Deletion	CT	ALT	RL11	Exon indel	fcy2	CNBG_3227	+	c.1260CTA>C		REF	ALT	REF	REF	REF	REF	REF	REF	REF	REF	REF	REF	REF
KQ410563.1	1092766	1	10	Deletion	CTCAAACTCTGT	ALT	RS14	.		.	.	.	.	REF	REF	REF	REF	REF	REF	REF	REF	REF	REF	ALT	REF	REF
KQ410563.1	1092766	1	33	Substitution	CTCAAACTCTGT	ALT	RL5, RL7	.		.	.	.	.	REF	REF	REF	REF	REF	REF	ALT	ALT	REF	REF	REF	REF	REF
KQ410563.1	1092771	1	91	Substitution	ACTCTGT	ALT	R265, RL11, RL12, RL13, RL2, RL4, RL9, RS1, RS15, RS2	.		.	.	.	.	ALT	ALT	ALT	ALT	ALT	ALT	REF	REF	ALT	ALT	REF	ALT	ALT
KQ410563.1	1092791	1	46	Insertion	T	ALT	R265, RL11, RL12, RL13, RL2, RL4, RL5, RS1, RS15, RS2	.		.	.	.	.	ALT	ALT	ALT	ALT	ALT	ALT	ALT	TT	TT	ALT	TT	ALT	ALT
KQ410563.1	1092812	1	64	Substitution	C	T	RL12, RL2, RL4, RL5, RL7, RL9, RS1, RS14, RS15, RS2	.		.	.	.	.	.	.	T	.	T	T	T	T	T	T	T	T	T
KQ410563.1	1120818	0.91	32	Deletion	TATGCATGCATCTTCC	ALT	RL5, RL7	.		.	.	.	.	REF	REF	REF	REF	REF	REF	ALT	ALT	REF	REF	REF	REF	REF
KQ410563.1	1120818	1	152	Substitution	TATGCATGCATC	ALT	R265, RL11, RL12, RL13, RL2, RL4, RL9, RS1, RS14, RS15, RS2	.		.	.	.	.	ALT	ALT	ALT	ALT	ALT	ALT	REF	REF	ALT	ALT	ALT	ALT	ALT
KQ410563.1	1120902	1	10	Substitution	A	G	RL11, RL13, RS1, RS15	.		.	.	.	.	.	G	.	G	.	.	.	.	.	G	.	G	.
KQ410563.1	1120913	1	6	Substitution	A	T	RL11, RS1, RS15	.		.	.	.	.	.	T	.	.	.	.	.	.	.	T	.	T	.
KQ410563.1	1120921	1	6	Substitution	T	C	RL11, RS1, RS15	.		.	.	.	.	.	C	.	.	.	.	.	.	.	C	.	C	.
KQ410563.1	1123219	0.53	1110	Substitution	A	G	R265, RL11, RS14	.		.	.	.	.	G	G	A	A	A	A	A	A	A	A	G	A	A
KQ410563.1	1123270	0.51	1106	Substitution	C	T	RL2, RL4, RS15	.		.	.	.	.	C	C	C	C	T	T	C	C	C	C	C	T	C
KQ410564.1	47496	1	8	Substitution	A	AG,G	RL12, RL9, RS1, RS15, RS2	.		.	.	.	.	.	.	G	.	.	.	.	.	AG	G	.	G	G
KQ410564.1	47523	0.5	5	Substitution	C	CG	RL13, RL5	.		.	.	.	.	CC	.	CC	CG	CC	CC	CG	C	CC	CC	CC	CC	CC
KQ410564.1	338026	1	22	Substitution	GT	ALT1	R265, RL13, RL4, RL7, RL9	.		.	.	.	.	ALT1	ALT2	REF	ALT1	REF	ALT1	REF	ALT1	ALT1	REF	REF	REF	REF
KQ410564.1	338026	1	22	Substitution	GT	ALT2	RL11	.		.	.	.	.	ALT1	ALT2	REF	ALT1	REF	ALT1	REF	ALT1	ALT1	REF	REF	REF	REF
KQ410564.1	338027	1	9	Substitution	T	C,CC	R265, RL11, RL13, RL9	.		.	.	.	.	C	CC	.	C	.	.	.	.	C	.	.	.	.
KQ410564.1	395708	1	22	Insertion	A	ALT1	R265, RL12, RL4, RL5, RL7, RS15, RS2	Promoter indel		CNBG_9364	+		None	ALT1	AC	ALT1	AC	.	ALT1	ALT1	ALT1	AC	.	.	ALT1	ALT1
KQ410564.1	395708	1	22	Substitution	A	AC	RL11, RL13, RL9	Promoter indel		CNBG_9364	+		None	ALT1	AC	ALT1	AC	.	ALT1	ALT1	ALT1	AC	.	.	ALT1	ALT1
KQ410564.1	635606	1	51	Insertion	T	ALT	RL7	Exon indel	hypothetical	CNBG_3561	+	c.4TCCCCCCCCG>T		TT	TT	TT	TT	TT	TT	TT	ALT	TT	TT	TT	TT	TT
KQ410564.1	805453	0.5	214	Substitution	A	AC,C	RL11, RL13, RL2, RL5, RL7, RL9, RS1, RS14	Intron	U3 small nucleolar RNA-associated protein 13	CNBG_9383	+	c.1785+9A>C	None	A	C	A	C	C	A	C	C	AC	C	C	A	A
KQ410564.1	805470	0.86	143	Substitution	C	G	R265, RL12, RL2, RL5, RL9, RS1, RS2	Intron	U3 small nucleolar RNA-associated protein 13	CNBG_9383	+	c.1785+26C>G	None	G	C	G	C	G	C	G	C	G	G	C	C	G
KQ410564.1	981452	1	59	Deletion	TCNNNNN	ALT	RL11, RL4, RL5, RL7, RL9, RS15	Intron indel	?	CNBG_9391	+	c.848-28TCNNNNN>T	None	REF	ALT	REF	REF	REF	ALT	ALT	ALT	ALT	REF	REF	ALT	REF
KQ410564.1	1031185	0.57	18	Substitution	GGGT	.	.	.		.	.	.	.	REF	REF	REF	REF	REF	REF	REF	REF	REF	REF	REF	REF	REF
KQ410564.1	1031188	0.36,0.4	130	Substitution	TC	.	.	.		.	.	.	.	REF	REF	REF	REF	REF	REF	REF	REF	REF	REF	REF	REF	REF
KQ410564.1	1031188	0.36,0.4	130	Substitution	TC	.	.	.		.	.	.	.	REF	REF	REF	REF	REF	REF	REF	REF	REF	REF	REF	REF	REF
KQ410565.1	1815	0.46	1159	Substitution	A	G	R265, RL11, RL12, RL13, RL2, RL5, RL7, RL9, RS1, RS15, RS2	.		.	.	.	.	G	G	G	G	G	A	G	G	G	G	A	G	G
KQ410565.1	2560	0.53	1250	Substitution	T	C	R265, RL11, RL12, RL13, RL2, RL4, RL5, RL7, RL9, RS15, RS2	.		.	.	.	.	C	C	C	C	C	C	C	C	C	T	T	C	C
KQ410565.1	2590	0.48	1280	Substitution	G	A	R265, RL11, RL13, RL4, RL5, RL7, RL9, RS2	.		.	.	.	.	A	A	G	A	G	A	A	A	A	G	G	G	A
KQ410565.1	2631	0.52	1288	Substitution	C	T	R265, RL11, RL13, RL2, RL4, RL5, RL7, RL9, RS1, RS14, RS2	.		.	.	.	.	T	T	C	T	T	T	T	T	T	T	T	C	T
KQ410565.1	2648	0.51	1289	Substitution	C	T	R265, RL11, RL13, RL2, RL4, RL5, RL7, RL9, RS1, RS14, RS15, RS2	.		.	.	.	.	T	T	C	T	T	T	T	T	T	T	T	T	T
KQ410565.1	192958	0.98	619	Deletion	GT	ALT	R265, RL11, RL12, RL13, RL2, RL4, RL5, RL7, RL9, RS1, RS2	.		.	.	.	.	ALT	ALT	ALT	ALT	ALT	ALT	ALT	ALT	ALT	ALT	REF	REF	ALT
KQ410565.1	198508	1	59	Deletion	CT	ALT	RL9	Exon indel	fur1	CNBG_4048	+	c.75CTT>C		REF	REF	REF	REF	REF	REF	REF	REF	ALT	REF	REF	REF	REF
KQ410565.1	199709	1	52	Insertion	C	ALT	RL5	Exon indel	fur1 (RA4,RB1,RB14 chunk deletion)	CNBG_4048	+	c.540CTTTTTG>C		CC	CC	CC	CC	CC	.	ALT	CC	CC	.	.	CC	CC
KQ410565.1	199862	1	74	Substitution	T	G	RL13	Intron	fur1	CNBG_4048	+	c.610-13T>G	None	TT	TT	TT	G	TT	.	TT	TT	TT	.	.	TT	TT
KQ410565.1	217201	0.96	716	Deletion	CA	ALT	R265, RL11, RL12, RL13, RL2, RL4, RL5, RL7, RL9, RS1, RS15, RS2	.		.	.	.	.	ALT	ALT	ALT	ALT	ALT	ALT	ALT	ALT	ALT	ALT	REF	ALT	ALT
KQ410565.1	232698	0.6	33	Deletion	TG	ALT	RL5	Intron indel	?	CNBG_4063	+	c.1387+39TGGGGGGGGGGGGGGGA>T	None	REF	REF	REF	REF	REF	REF	ALT	REF	REF	REF	REF	REF	REF
KQ410565.1	484456	1	6	Substitution	GTT	ALT	RL13, RS15, RS2	.		.	.	.	.	REF	REF	REF	ALT	REF	REF	REF	REF	REF	REF	REF	ALT	ALT
KQ410565.1	484470	1	7	Substitution	TT	ALT1	RL2, RS15	.		.	.	.	.	REF	REF	REF	REF	ALT1	REF	REF	REF	REF	REF	REF	ALT1	ALT2
KQ410565.1	484470	1	7	Substitution	TT	ALT2	RS2	.		.	.	.	.	REF	REF	REF	REF	ALT1	REF	REF	REF	REF	REF	REF	ALT1	ALT2
KQ410565.1	484477	1	13	Substitution	T	C,CT	RL12, RL13, RL2, RS1, RS15, RS2	.		.	.	.	.	.	.	CT	C	C	.	TT	.	.	CT	.	C	C
KQ410565.1	484483	0.67	13	Substitution	T	C,CT	RL11, RL12, RL13, RL2, RL5, RS1, RS15, RS2	.		.	.	.	.	.	CT	CT	C	C	.	CT	.	.	CT	.	C	C
KQ410565.1	484489	0.67	10	Substitution	T	C,CT	RL11, RL12, RL13, RL2, RL5, RS1, RS15, RS2	.		.	.	.	.	.	CT	CT	C	C	.	CT	.	.	CT	.	CT	C
KQ410565.1	484495	0.6	15	Substitution	T	C,CT	RL11, RL12, RL13, RL2, RS1, RS15, RS2	.		.	.	.	.	.	CT	CT	C	C	.	TT	.	.	CT	.	C	C
KQ410565.1	693699	0.6	5	Substitution	A	AG	R265, RL12, RL5, RL7	.		.	.	.	.	AG	AA	AG	AA	AA	AA	AG	AG	AA	AA	AA	AA	A
KQ410566.1	69124	0.57	588	Substitution	C	T	R265, RL11, RL2, RL5, RL7, RL9, RS14, RS2	.		.	.	.	.	T	T	C	C	T	C	T	T	T	C	T	C	T
KQ410566.1	69346	0.51	824	Deletion	CA	ALT	RS1	.		.	.	.	.	REF	REF	REF	REF	REF	REF	REF	REF	REF	ALT	REF	REF	REF
KQ410566.1	69376	0.6	846	Substitution	T	C	R265, RL11, RL12, RL2, RL5, RL9, RS1, RS15	.		.	.	.	.	C	C	C	T	C	T	C	T	C	C	T	C	T
KQ410566.1	70011	1	834	Substitution	GGGGTT	ALT1	R265, RL11, RL12, RL13, RL2, RL4, RL5, RL7, RL9, RS1, RS15, RS2	.		.	.	.	.	ALT1	ALT1	ALT1	ALT1	ALT1	ALT1	ALT1	ALT1	ALT1	ALT1	ALT2	ALT1	ALT1
KQ410566.1	70011	1	834	Substitution	GGGGTT	ALT2	RS14	.		.	.	.	.	ALT1	ALT1	ALT1	ALT1	ALT1	ALT1	ALT1	ALT1	ALT1	ALT1	ALT2	ALT1	ALT1
KQ410566.1	70058	0.51	967	Substitution	A	G	R265, RL11, RL2, RL4, RL5, RL9, RS1, RS2	.		.	.	.	.	G	G	A	A	G	G	G	A	G	G	A	A	G
KQ410566.1	70079	0.45	992	Substitution	C	G	RL11, RL4, RL5, RL9, RS2	.		.	.	.	.	C	G	C	C	C	G	G	C	G	C	C	C	G
KQ410566.1	70081	0.54	998	Substitution	C	T	R265, RL12, RL13, RL2, RL7, RS1, RS14, RS15	.		.	.	.	.	T	C	T	T	T	C	C	T	C	T	T	T	C
KQ410566.1	70116	0.55	1010	Substitution	A	G	R265, RL12, RL13, RL7, RS14, RS15, RS2	.		.	.	.	.	G	A	G	G	A	A	A	G	A	A	G	G	G
KQ410566.1	70132	0.53	1028	Substitution	A	G	R265, RL12, RL13, RL7, RS14, RS15	.		.	.	.	.	G	A	G	G	A	A	A	G	A	A	G	G	A
KQ410566.1	70138	0.47	1023	Substitution	G	A	RL11, RL2, RL4, RL5, RL9, RS1, RS15	.		.	.	.	.	G	A	G	G	A	A	A	G	A	A	G	A	G
KQ410566.1	70145	0.49	1008	Substitution	CGA	ALT	RL12, RS14	.		.	.	.	.	REF	REF	ALT	REF	REF	REF	REF	REF	REF	REF	ALT	REF	REF
KQ410566.1	70162	0.52	1050	Deletion	GA	ALT	RL12	.		.	.	.	.	REF	REF	ALT	REF	REF	REF	REF	REF	REF	REF	REF	REF	REF
KQ410566.1	70187	0.49	1105	Substitution	C	T	RL11, RL13, RL2, RL4, RL5, RL7, RL9, RS1, RS15	.		.	.	.	.	C	T	C	T	T	T	T	T	T	T	C	T	C
KQ410566.1	70200	0.49	1127	Substitution	T	C	R265, RL11, RL13, RL2, RL4, RL5, RL7, RL9, RS1, RS14, RS15, RS2	.		.	.	.	.	C	C	T	C	C	C	C	C	C	C	C	C	C
KQ410566.1	168978	0.73	813	Substitution	T	C	R265, RL11, RL12, RL13, RL4, RL5, RL7, RL9, RS1, RS14, RS15, RS2	.		.	.	.	.	C	C	C	C	T	C	C	C	C	C	C	C	C
KQ410566.1	169160	1	7	Substitution	G	T	RL11, RL5, RS2	.		.	.	.	.	.	T	.	.	.	.	T	.	.	.	.	.	T
KQ410566.1	169195	1	14	Substitution	TT	ALT	RL13, RL2, RL5, RL7, RS1, RS14	.		.	.	.	.	REF	REF	REF	ALT	ALT	REF	ALT	ALT	REF	ALT	ALT	REF	REF
KQ410566.1	169196	1	6	Substitution	T	C,CC	RL12, RL13, RL2, RL5, RL7, RL9, RS1, RS14, RS15	.		.	.	.	.	.	.	C	CC	CC	.	CC	CC	C	CC	CC	C	.
KQ410566.1	214213	1,1	12	Insertion	GAAAAAAAAAAAAAAAAAAAAAAAAAAAAAAAAAAC	.	.	.		.	.	.	.	REF	REF	REF	REF	REF	REF	REF	REF	REF	REF	REF	REF	REF
KQ410566.1	214213	1,1	12	Substitution	GAAAAAAAAAAAAAAAAAAAAAAAAAAAAAAAAAAC	.	.	.		.	.	.	.	REF	REF	REF	REF	REF	REF	REF	REF	REF	REF	REF	REF	REF
KQ410566.1	358255	1	75	Deletion	GGA	ALT	R265, RL11, RL12, RL13, RL4, RL5, RL7, RL9, RS1, RS14, RS15, RS2	.		.	.	.	.	ALT	ALT	ALT	ALT	REF	ALT	ALT	ALT	ALT	ALT	ALT	ALT	ALT
KQ410566.1	358262	1	77	Deletion	CT	ALT	R265, RL11, RL12, RL13, RL4, RL5, RL7, RL9, RS1, RS14, RS15, RS2	.		.	.	.	.	ALT	ALT	ALT	ALT	REF	ALT	ALT	ALT	ALT	ALT	ALT	ALT	ALT
KQ410566.1	358332	1	135	Deletion	CA	ALT	RL11, RL12, RL13, RL2, RL4, RL5, RL7, RL9, RS1, RS14, RS15, RS2	.		.	.	.	.	REF	ALT	ALT	ALT	ALT	ALT	ALT	ALT	ALT	ALT	ALT	ALT	ALT
KQ410566.1	358339	1	27	Substitution	ACCG	ALT	RS14, RS2	.		.	.	.	.	REF	REF	REF	REF	REF	REF	REF	REF	REF	REF	ALT	REF	ALT
KQ410566.1	722969	0.59	1086	Substitution	G	C	R265, RL11, RL12, RL13, RL4, RL5, RL7, RL9, RS1, RS14, RS15, RS2	Intron	?	CNBG_9449	-	c.509+9C>G	None	C	C	C	C	G	C	C	C	C	C	C	C	C
KQ410566.1	728506	0.48	1172	Substitution	C	.	.	.		.	.	.	.	C	C	C	C	C	C	C	C	C	C	C	C	C
KQ410566.1	728529	0.52	1260	Substitution	C	.	.	.		.	.	.	.	C	C	C	C	C	C	C	C	C	C	C	C	C
KQ410566.1	728718	0.59	645	Substitution	T	A	R265, RL11	.		.	.	.	.	A	A	T	T	T	T	T	T	T	T	T	T	T
KQ410566.1	728725	0.57	589	Substitution	C	G	R265	.		.	.	.	.	G	C	C	C	C	C	C	C	C	C	C	C	C
KQ410566.1	728730	0.55	549	Substitution	T	C	R265, RL11, RS15	.		.	.	.	.	C	C	T	T	T	T	T	T	T	T	T	C	T
KQ410567.1	54526	0.5	11	Substitution	AAA	ALT1	R265, RL13	.		.	.	.	.	ALT1	ALT2	REF	ALT1	REF	REF	REF	REF	REF	REF	REF	REF	REF
KQ410567.1	54526	0.5	11	Substitution	AAA	ALT2	RL11	.		.	.	.	.	ALT1	ALT2	REF	ALT1	REF	REF	REF	REF	REF	REF	REF	REF	REF
KQ410567.1	197016	0.47	29	Deletion	CT	.	.	Intron indel		CNBG_4321	+	c.1510+7CTTTTTTTTTTTTTTTTTTTC>C	None	REF	REF	REF	REF	REF	REF	REF	REF	REF	REF	REF	REF	REF
KQ410567.1	309342	1	21	Substitution	CTTT	ALT1	R265, RL11, RL12, RL13, RL7, RL9, RS1, RS14	Exon indel	ATPase	CNBG_9458	-	c.341GAAA>C		ALT1	ALT1	ALT1	ALT1	ALT2	REF	REF	ALT1	ALT1	ALT1	ALT1	REF	REF
KQ410567.1	309342	1	21	Substitution	CTTT	ALT2	RL2	Exon indel	ATPase	CNBG_9458	-	c.341GAAA>C		ALT1	ALT1	ALT1	ALT1	ALT2	REF	REF	ALT1	ALT1	ALT1	ALT1	REF	REF
KQ410567.1	517195	0.85	238	Insertion	G	ALT1	R265, RL12, RL4, RL5, RL9, RS1, RS14	Exon indel	RNA polymerase II transcription facto	CNBG_4434	+	c.315GCAACAGCAACAACAGCAACAACAGCAAC>G		ALT1	AG	ALT1	AG	AG	ALT1	ALT1	AG	ALT1	ALT1	ALT1	AG	AG
KQ410567.1	517195	0.85	238	Substitution	G	AG	RL11, RL13, RL2, RL7, RS15, RS2	Exon indel	RNA polymerase II transcription facto	CNBG_4434	+	c.315GCAACAGCAACAACAGCAACAACAGCAAC>G		ALT1	AG	ALT1	AG	AG	ALT1	ALT1	AG	ALT1	ALT1	ALT1	AG	AG
KQ410567.1	696027	0.64	535	Substitution	G	C	R265, RL11, RL12, RL13, RL2, RL4, RL5, RL7, RL9, RS1, RS14, RS15	.		.	.	.	.	C	C	C	C	C	C	C	C	C	C	C	C	G
KQ410567.1	696047	0.58	453	Substitution	ATGG	ALT	R265, RL11, RL12, RL13, RL2, RL4, RL5, RL7, RL9, RS1, RS14, RS15	.		.	.	.	.	ALT	ALT	ALT	ALT	ALT	ALT	ALT	ALT	ALT	ALT	ALT	ALT	REF
KQ410567.1	696062	0.57	477	Substitution	A	G	R265, RL11, RL12, RL13, RL2, RL5, RL7, RL9, RS1, RS14, RS15	.		.	.	.	.	G	G	G	G	G	A	G	G	G	G	G	G	A
KQ410567.1	696067	0.55	460	Substitution	GC	ALT	R265, RL11, RL12, RL13, RL2, RL5, RL7, RL9, RS1, RS14, RS15	.		.	.	.	.	ALT	ALT	ALT	ALT	ALT	REF	ALT	ALT	ALT	ALT	ALT	ALT	REF
KQ410568.1	1316	0.51	1136	Substitution	G	A	RL4	Missense		CNBG_9478	+	c.952G>A	A318T	G	G	G	G	G	A	G	G	G	G	G	G	G
KQ410568.1	1480	0.48	1175	Substitution	C	T	RL13, RL4, RL5, RL7, RL9, RS14	Synonymous		CNBG_9478	+	c.1116C>T	None	C	C	C	T	C	T	T	T	T	C	T	C	C
KQ410568.1	1979	0.61	1345	Substitution	T	C	R265, RL12, RL13, RL2, RS15	Intron	?	CNBG_9478	+	c.1223+392T>C	None	C	T	C	C	C	T	T	T	T	T	T	C	T
KQ410568.1	305228	1	29	Substitution	C	A	R265, RL11, RL2, RL4, RL5, RL7, RL9, RS1, RS14, RS15, RS2	.		.	.	.	.	A	A	.	.	A	A	A	A	A	A	A	A	A
KQ410568.1	508874	0.47	501	Substitution	G	.	.	Missense		CNBG_4675	+	c.1303G>C	A435P	G	G	G	G	G	G	G	G	G	G	G	G	G
KQ410568.1	691545	0.63	1632	Insertion	A	ALT	R265, RL11, RL2, RL4, RL5, RL7, RL9, RS1, RS15	.		.	.	.	.	ALT	ALT	A	A	ALT	ALT	ALT	ALT	ALT	ALT	A	ALT	A
KQ410568.1	691590	0.63	1563	Substitution	G	A	R265, RL11, RL2, RL4, RS14, RS15, RS2	.		.	.	.	.	A	A	G	G	A	A	G	G	G	G	A	A	A
KQ410568.1	691600	0.65	1558	Substitution	G	A	R265, RL11, RL12, RL2, RS15	.		.	.	.	.	A	A	A	G	A	G	G	G	G	G	G	A	G
KQ410568.1	691608	0.7	1541	Substitution	G	T	R265, RL11, RL12, RL2, RL4, RL5, RL7, RL9, RS1, RS14, RS15, RS2	.		.	.	.	.	T	T	T	G	T	T	T	T	T	T	T	T	T
KQ410568.1	692797	0.49	1685	Substitution	CCG	ALT	RL4, RL5, RL9, RS15, RS2	.		.	.	.	.	REF	REF	REF	REF	REF	ALT	ALT	REF	ALT	REF	REF	ALT	ALT
KQ410568.1	692811	0.51	1642	Substitution	G	A	R265, RL13, RL4, RL5, RL7, RL9, RS1, RS14, RS15, RS2	.		.	.	.	.	A	G	G	A	G	A	A	A	A	A	A	A	A
KQ410568.1	692833	0.6	1648	Substitution	G	C	R265, RL12, RL2, RL4, RL5, RL7, RL9, RS1, RS14, RS15, RS2	.		.	.	.	.	C	G	C	G	C	C	C	C	C	C	C	C	C
KQ410568.1	692887	0.63	1447	Substitution	TT	ALT	R265, RL11, RL2, RL4, RL5, RL7, RL9, RS1, RS14, RS15, RS2	.		.	.	.	.	ALT	ALT	REF	REF	ALT	ALT	ALT	ALT	ALT	ALT	ALT	ALT	ALT
KQ410568.1	692918	0.61	1298	Substitution	C	T	R265, RL11, RL2, RL4, RL5, RL7, RL9, RS1, RS2	.		.	.	.	.	T	T	C	C	T	T	T	T	T	T	C	C	T
KQ410569.1	93911	0.45	796	Substitution	G	AG	RL9, RS14, RS2	.		.	.	.	.	G	G	G	G	G	G	G	G	AG	G	AG	G	AG
KQ410569.1	262342	1	30	Substitution	GAA	ALT1	R265, RL11, RL5, RS15	.		.	.	.	.	ALT1	ALT1	REF	ALT2	ALT3	ALT2	ALT1	ALT2	ALT2	REF	ALT2	ALT1	ALT2
KQ410569.1	262342	1	30	Substitution	GAA	ALT2	RL13, RL4, RL7, RL9, RS14, RS2	.		.	.	.	.	ALT1	ALT1	REF	ALT2	ALT3	ALT2	ALT1	ALT2	ALT2	REF	ALT2	ALT1	ALT2
KQ410569.1	262342	1	30	Substitution	GAA	ALT3	RL2	.		.	.	.	.	ALT1	ALT1	REF	ALT2	ALT3	ALT2	ALT1	ALT2	ALT2	REF	ALT2	ALT1	ALT2
KQ410569.1	262343	1	6	Substitution	A	AC,C,CC	R265, RL11, RL13, RL2, RL5, RL7, RS14, RS15, RS2	.		.	.	.	.	CC	CC	.	C	CC	.	CC	C	.	.	AC	CC	C
KQ410569.1	262971	1	6	Substitution	AA	ALT	RL11, RS1, RS15	.		.	.	.	.	REF	ALT	REF	REF	REF	REF	REF	REF	REF	ALT	REF	ALT	REF
KQ410569.1	262972	1	8	Substitution	A	C,CC	RL11, RL13, RL4, RL7, RS1, RS14, RS15, RS2	.		.	.	.	.	.	CC	.	C	.	C	.	CC	.	CC	C	CC	C
KQ410569.1	401962	1	77	Insertion	CANNNNN	ALT	RL11, RL12, RL13, RL4, RL5, RL7, RS1, RS14	Intron indel	ATP-dependent DNA helicase MPH1	CNBG_9529	-	c.1358-39GTNNNNN>G	None	REF	ALT	ALT	ALT	REF	ALT	ALT	ALT	REF	ALT	ALT	REF	REF
KQ410570.1	94099	1	113	Substitution	C	T	RL4, RL5	Missense		CNBG_4985	-	c.1549G>A	A517T	CC	CC	CC	CC	CC	T	T	CC	CC	CC	CC	CC	CC
KQ410570.1	102914	0.52	999	Substitution	T	C	R265	Synonymous		CNBG_9545	+	c.645T>C	None	C	T	T	T	T	T	T	T	T	T	T	T	T
KQ410570.1	102956	0.5	1028	Substitution	T	C	RL11	Synonymous		CNBG_9545	+	c.687T>C	None	T	C	T	T	T	T	T	T	T	T	T	T	T
KQ410570.1	102964	0.51	1046	Substitution	T	C	RL11	Missense		CNBG_9545	+	c.695T>C	M232T	T	C	T	T	T	T	T	T	T	T	T	T	T
KQ410570.1	103028	0.55	1072	Substitution	G	A	R265, RL12, RL13, RL2, RL4, RL5, RL9, RS14, RS15	Synonymous		CNBG_9545	+	c.759G>A	None	A	G	A	A	A	A	A	G	A	G	A	A	G
KQ410570.1	103060	0.62	1098	Substitution	G	A	R265, RL11, RL12, RL13, RL2, RL4, RL9, RS14	Missense		CNBG_9545	+	c.791G>A	R264H	A	A	A	A	A	A	G	G	A	G	A	G	G
KQ410570.1	103294	0.51	1173	Substitution	C	T	RL11, RL12, RL13, RL4, RL5, RL7, RL9, RS1, RS15	Missense		CNBG_9545	+	c.1025C>T	A342V	C	T	T	T	C	T	T	T	T	T	C	T	C
KQ410570.1	103311	0.54	1161	Substitution	G	A	R265, RL11, RL12, RL13, RL4, RL5, RL7, RL9, RS1, RS15	Missense		CNBG_9545	+	c.1042G>A	G348R	A	A	A	A	G	A	A	A	A	A	G	A	G
KQ410570.1	103446	0.46	1246	Substitution	T	.	.	Missense		CNBG_9545	+	c.1177T>C	W393R	T	T	T	T	T	T	T	T	T	T	T	T	T
KQ410570.1	105375	1	11	Substitution	A	G,GG	RL11, RL13, RL7, RL9, RS1, RS2	.		.	.	.	.	.	G	.	G	.	.	.	G	G	GG	.	.	G
KQ410570.1	164989	0.67	5	Substitution	TTG	ALT1	RS15	.		.	.	.	.	REF	REF	REF	REF	REF	REF	REF	REF	REF	REF	REF	ALT1	ALT2
KQ410570.1	164989	0.67	5	Substitution	TTG	ALT2	RS2	.		.	.	.	.	REF	REF	REF	REF	REF	REF	REF	REF	REF	REF	REF	ALT1	ALT2
KQ410570.1	267037	1	27	Substitution	G	C	RL11, RL12, RL13, RL2, RL4, RL7, RS14, RS15	.		.	.	.	.	.	C	C	C	C	C	.	C	.	.	C	C	.
KQ410570.1	585154	1	14	Substitution	TTTTT	ALT	R265, RL11, RL13, RL4, RL5, RS1, RS14	.		.	.	.	.	ALT	ALT	REF	ALT	REF	ALT	ALT	REF	REF	ALT	ALT	REF	REF
KQ410570.1	613605	1	30	Substitution	C	G	R265, RL13, RL2, RL4, RL5, RL7, RS1, RS15, RS2	Missense		CNBG_9568	-	c.6G>C	L2F	G	.	.	G	G	G	G	G	.	G	.	G	G
KQ410570.1	613612	1	22	Substitution	T	G	R265, RL13, RL2, RL4, RL5, RL7, RS1, RS15, RS2	Promoter		CNBG_9568	-		None	G	.	.	G	G	G	G	G	.	G	.	G	G
KQ410570.1	613622	0.67	18	Substitution	T	G,GT	R265, RL12, RL13, RL5, RL7, RS14	.		.	.	.	.	GT	TT	G	G	.	TT	G	GT	.	AT	G	TT	TT
KQ410570.1	613622	0.67	18	Substitution	T	AT	RS1	.		.	.	.	.	GT	TT	G	G	.	TT	G	GT	.	AT	G	TT	TT
KQ410570.1	614000	0.67	23	Deletion	CG	.	.	.		.	.	.	.	REF	REF	REF	REF	REF	REF	REF	REF	REF	REF	REF	REF	REF
KQ410571.1	21	1	5	Substitution	G	AG	RL12, RL13, RL5	.		.	.	.	.	.	.	AG	AG	.	.	AG	ALT1	.	ALT1	.	.	.
KQ410571.1	21	1	5	Insertion	G	ALT1	RL7, RS1	.		.	.	.	.	.	.	AG	AG	.	.	AG	ALT1	.	ALT1	.	.	.
KQ410571.1	49364	0.6	43	Deletion	TC	.	.	.		.	.	.	.	REF	REF	REF	REF	REF	REF	REF	REF	REF	REF	REF	REF	REF
KQ410571.1	364893	0.47	480	Substitution	T	C	RL11, RL4, RL7, RL9, RS1, RS14, RS2	.		.	.	.	.	T	C	T	T	T	C	T	C	C	C	C	T	C
KQ410571.1	575258	0.54	346	Substitution	A	AC,C	RL12, RL13	.		.	.	.	.	A	A	AC	C	A	A	A	A	A	A	A	A	A
KQ410571.1	578632	0.67	23	Substitution	AC	ALT1	RL11, RL12, RL9	.		.	.	.	.	REF	ALT1	ALT1	ALT2	REF	REF	REF	REF	ALT1	REF	REF	ALT2	REF
KQ410571.1	578632	0.67	23	Substitution	AC	ALT2	RL13, RS15	.		.	.	.	.	REF	ALT1	ALT1	ALT2	REF	REF	REF	REF	ALT1	REF	REF	ALT2	REF
KQ410572.1	40436	0.5	21	Substitution	T	GT	R265, RL13	.		.	.	.	.	GT	T	TT	GT	TT	TT	TT	TT	T	T	CT	CT	TT
KQ410572.1	40436	0.5	21	Substitution	T	CT	RS14, RS15	.		.	.	.	.	GT	T	TT	GT	TT	TT	TT	TT	T	T	CT	CT	TT
KQ410572.1	42083	0.35,0.35	30	Deletion	TCCCCCCCCCCCCA	.	.	Intron indel		CNBG_5396	-	c.954-6AGGGGGGGGGGGGT>A	None	REF	REF	REF	REF	REF	REF	REF	REF	REF	REF	REF	REF	REF
KQ410572.1	42083	0.35,0.35	30	Substitution	TCCCCCCCCCCCCA	.	.	Intron indel		CNBG_5396	-	c.954-6AGGGGGGGGGGGGT>A	None	REF	REF	REF	REF	REF	REF	REF	REF	REF	REF	REF	REF	REF
KQ410573.1	24429	1	48	Substitution	TAG	.	.	.		.	.	.	.	ALT1	REF	ALT1	ALT1	ALT1	ALT1	ALT1	REF	REF	REF	REF	REF	REF
KQ410573.1	24429	1	48	Substitution	TAG	ALT1	R265, RL12, RL13, RL2, RL4, RL5	.		.	.	.	.	ALT1	REF	ALT1	ALT1	ALT1	ALT1	ALT1	REF	REF	REF	REF	REF	REF
KQ410573.1	151897	0.5	15	Substitution	G	.	.	Intron	U3 small nucleolar RNA-associated protein 13	CNBG_9610	-	c.1763+80C>A	None	GG	GG	GG	GG	G	G	GG	GT	GG	GT	GG	GG	GT
KQ410573.1	151897	0.5	15	Substitution	G	GT	RL7, RS1, RS2	Intron	U3 small nucleolar RNA-associated protein 13	CNBG_9610	-	c.1763+80C>A	None	GG	GG	GG	GG	G	G	GG	GT	GG	GT	GG	GG	GT
KQ410573.1	206756	1	5	Substitution	GA	ALT1	RL11	.		.	.	.	.	REF	ALT1	REF	REF	REF	REF	REF	ALT2	REF	REF	REF	REF	REF
KQ410573.1	206756	1	5	Substitution	GA	ALT2	RL7	.		.	.	.	.	REF	ALT1	REF	REF	REF	REF	REF	ALT2	REF	REF	REF	REF	REF
KQ410573.1	242987	1	29	Substitution	A	AG,G	RL11, RL12, RL13, RL4, RL5, RL7, RL9, RS1, RS14, RS15	.		.	.	.	.	.	G	G	G	.	G	G	G	G	AG	G	G	.
KQ410573.1	392841	1	65	Substitution	AGA	ALT	RL7	.		.	.	.	.	REF	REF	REF	REF	REF	REF	REF	ALT	REF	REF	REF	REF	REF
KQ410574.1	20474	0.68	253	Substitution	T	C	R265, RL11, RL13, RL4, RL5, RL7, RL9, RS14, RS2	Intron	?	CNBG_9620	+	c.82+15T>C	None	C	C	T	C	T	C	C	C	C	T	C	T	C
KQ410574.1	20480	0.78	265	Substitution	T	C	R265, RL11, RL13, RL4, RL5, RL7, RL9, RS1, RS14, RS2	Intron	?	CNBG_9620	+	c.82+21T>C	None	C	C	T	C	T	C	C	C	C	C	C	T	C
KQ410574.1	20486	0.61	274	Substitution	T	C	R265, RL11, RL13, RL4, RL5, RL7, RL9, RS14, RS2	Intron	?	CNBG_9620	+	c.82+27T>C	None	C	C	T	C	T	C	C	C	C	T	C	T	C
KQ410574.1	20492	0.61	286	Substitution	T	C	R265, RL11, RL13, RL4, RL7	Intron	?	CNBG_9620	+	c.83-23T>C	None	C	C	T	C	T	C	T	C	T	T	T	T	T
KQ410574.1	155583	1	11	Substitution	AAACGCCT	ALT	R265	.		.	.	.	.	ALT	REF	REF	REF	REF	REF	REF	REF	REF	REF	REF	REF	REF
KQ410574.1	155583	1	14	Insertion	AAACGCCT	ALT	RS2	.		.	.	.	.	REF	REF	REF	REF	REF	REF	REF	REF	REF	REF	REF	REF	ALT
KQ410574.1	155583	1	17	Deletion	AAACGCC	ALT	RL11, RL2	.		.	.	.	.	REF	ALT	REF	REF	ALT	REF	REF	REF	REF	REF	REF	REF	REF
KQ410574.1	155584	1	63	Substitution	AACGCCT	ALT1	RL12, RL5, RS1, RS15	.		.	.	.	.	REF	REF	ALT1	ALT2	REF	ALT3	ALT1	ALT4	ALT4	ALT1	ALT2	ALT1	REF
KQ410574.1	155584	1	63	Substitution	AACGCCT	ALT2	RL13, RS14	.		.	.	.	.	REF	REF	ALT1	ALT2	REF	ALT3	ALT1	ALT4	ALT4	ALT1	ALT2	ALT1	REF
KQ410574.1	155584	1	63	Substitution	AACGCCT	ALT3	RL4	.		.	.	.	.	REF	REF	ALT1	ALT2	REF	ALT3	ALT1	ALT4	ALT4	ALT1	ALT2	ALT1	REF
KQ410574.1	155584	1	63	Substitution	AACGCCT	ALT4	RL7, RL9	.		.	.	.	.	REF	REF	ALT1	ALT2	REF	ALT3	ALT1	ALT4	ALT4	ALT1	ALT2	ALT1	REF
KQ410574.1	155586	1	8	Substitution	CGCCT	ALT1	RL7	.		.	.	.	.	REF	REF	REF	REF	REF	REF	REF	ALT1	ALT2	REF	REF	REF	REF
KQ410574.1	155586	1	8	Substitution	CGCCT	ALT2	RL9	.		.	.	.	.	REF	REF	REF	REF	REF	REF	REF	ALT1	ALT2	REF	REF	REF	REF
KQ410574.1	155587	1	14	Substitution	GCCT	ALT1	RL12, RS1, RS15	.		.	.	.	.	REF	REF	ALT1	REF	REF	REF	ALT2	REF	REF	ALT1	REF	ALT1	REF
KQ410574.1	155587	1	14	Substitution	GCCT	ALT2	RL5	.		.	.	.	.	REF	REF	ALT1	REF	REF	REF	ALT2	REF	REF	ALT1	REF	ALT1	REF
KQ410574.1	155599	0.62	35	Substitution	C	CT,T	RL12, RL7, RL9, RS1, RS2	.		.	.	.	.	C	C	CT	CC	C	CC	C	T	CT	CT	CC	CC	CT
KQ410574.1	155717	1	70	Substitution	TTT	ALT1	R265, RL11, RL12, RL13, RL2, RL4, RL7, RS14, RS15	.		.	.	.	.	ALT1	ALT1	ALT1	ALT1	ALT1	ALT1	ALT2	ALT1	ALT3	ALT2	ALT1	ALT1	ALT2
KQ410574.1	155717	1	70	Substitution	TTT	ALT2	RL5, RS1, RS2	.		.	.	.	.	ALT1	ALT1	ALT1	ALT1	ALT1	ALT1	ALT2	ALT1	ALT3	ALT2	ALT1	ALT1	ALT2
KQ410574.1	155717	1	70	Substitution	TTT	ALT3	RL9	.		.	.	.	.	ALT1	ALT1	ALT1	ALT1	ALT1	ALT1	ALT2	ALT1	ALT3	ALT2	ALT1	ALT1	ALT2
KQ410574.1	159133	1	6	Substitution	C	A,AA	R265, RL4, RL9, RS14, RS2	.		.	.	.	.	A	.	.	.	.	A	.	.	AA	.	AA	.	A
KQ410574.1	269557	0.64	1136	Substitution	C	T	R265, RL11, RL12, RL2, RL4, RL5, RL7, RL9, RS1, RS14, RS15, RS2	Synonymous		CNBG_5926	-	c.1884G>A	None	T	T	T	C	T	T	T	T	T	T	T	T	T
KQ410574.1	269617	0.58	1118	Substitution	G	A	R265, RL11, RL2, RL4, RL5, RL7, RS1, RS14, RS15, RS2	Synonymous		CNBG_5926	-	c.1824C>T	None	A	A	G	G	A	A	A	A	G	A	A	A	A
KQ410574.1	269644	0.57	1108	Substitution	A	G	R265, RL11, RL2, RL4, RL5, RL7, RL9, RS1, RS14, RS2	Synonymous		CNBG_5926	-	c.1797T>C	None	G	G	A	A	G	G	G	G	G	G	G	A	G
KQ410574.1	269707	0.45	1123	Substitution	CG	ALT	RL12, RL13, RL7, RL9, RS15	Exon indel	?	CNBG_5926	-	c.1734GC>T		REF	REF	ALT	ALT	REF	REF	REF	ALT	ALT	REF	REF	ALT	REF
KQ410574.1	269771	0.46	1130	Deletion	TC	ALT	RL11, RL5, RS1, RS14, RS2	Intron indel	?	CNBG_5926	-	c.1682-12AGC>A	None	REF	ALT	REF	REF	REF	REF	ALT	REF	REF	ALT	ALT	REF	ALT
KQ410574.1	269839	0.5	1182	Substitution	G	A	RL11, RL13, RL5, RL9, RS2	Synonymous		CNBG_5926	-	c.1656C>T	None	G	A	G	A	G	G	A	G	A	G	G	G	A
KQ410574.1	269851	0.51	1185	Substitution	C	G	R265, RL11, RL13, RL4, RL5, RS2	Synonymous		CNBG_5926	-	c.1644G>C	None	G	G	C	G	C	G	G	C	C	C	C	C	G
KQ410574.1	269898	0.57	1172	Substitution	T	C	R265, RL11, RL13, RL4, RS14	Missense		CNBG_5926	-	c.1597A>G	R533G	C	C	T	C	T	C	T	T	T	T	C	T	T
KQ410574.1	269923	0.61	1171	Substitution	C	T	R265, RL11, RL13, RL4, RS14, RS2	Synonymous		CNBG_5926	-	c.1572G>A	None	T	T	C	T	C	T	C	C	C	C	T	C	T
KQ410574.1	270011	0.49	1167	Substitution	G	C	RL11, RL4, RL5, RL9	Missense		CNBG_5926	-	c.1484C>G	A495G	G	C	G	G	G	C	C	G	C	G	G	G	G
KQ410574.1	270048	0.46	1147	Substitution	C	G	RL12, RL4, RL5, RL9	Missense		CNBG_5926	-	c.1447G>C	G483R	C	C	G	C	C	G	G	C	G	C	C	C	C
KQ410574.1	270091	0.55	1167	Substitution	A	G	R265, RL11, RL13, RL2, RL9, RS1, RS14, RS15, RS2	Synonymous		CNBG_5926	-	c.1404T>C	None	G	G	A	G	G	A	A	A	G	G	G	G	G
KQ410574.1	270146	0.53	1147	Substitution	T	G	R265, RL12, RL13, RL4, RL5, RS14, RS2	Missense		CNBG_5926	-	c.1349A>C	N450T	G	T	G	G	T	G	G	T	T	T	G	T	G
KQ410574.1	270159	0.55	1137	Substitution	C	T	R265, RL12, RS2	Missense		CNBG_5926	-	c.1336G>A	D446N	T	C	T	C	C	C	C	C	C	C	C	C	T
KQ410574.1	270170	0.57	1142	Substitution	C	T	R265, RL12, RS2	Missense		CNBG_5926	-	c.1325G>A	G442E	T	C	T	C	C	C	C	C	C	C	C	C	T
KQ410574.1	270179	0.57	1150	Substitution	G	A	R265, RL12, RL5, RS2	Missense		CNBG_5926	-	c.1316C>T	S439F	A	G	A	G	G	G	A	G	G	G	G	G	A
KQ410574.1	270265	0.54	1166	Substitution	G	C	R265, RL4, RL7, RL9, RS1, RS14, RS15, RS2	Synonymous		CNBG_5926	-	c.1230C>G	None	C	G	G	G	G	C	G	C	C	C	C	C	C
KQ410574.1	270516	0.59	1241	Substitution	GG	ALT	R265, RL11, RL12, RL13, RL2, RL4, RL7, RS14, RS15	Exon indel	?	CNBG_5926	-	c.979CC>G		ALT	ALT	ALT	ALT	ALT	ALT	REF	ALT	REF	REF	ALT	ALT	REF
KQ410574.1	270628	0.5	1247	Substitution	AAC	ALT	R265, RL11, RL12, RL2, RS1, RS2	Exon indel	?	CNBG_5926	-	c.867TTG>C&c.867TTG>A		ALT	ALT	ALT	REF	ALT	REF	REF	REF	REF	ALT	REF	REF	ALT
KQ410574.1	270721	0.52	1250	Substitution	G	A	R265, RL11, RL12, RL13, RL2, RL4, RL5, RL9, RS1, RS14	Synonymous		CNBG_5926	-	c.774C>T	None	A	A	A	A	A	A	A	G	A	A	A	G	G
KQ410574.1	270736	0.54	1255	Substitution	G	A	R265, RL11, RL12, RL13, RL2, RL4, RL5, RL9, RS1, RS15	Synonymous		CNBG_5926	-	c.759C>T	None	A	A	A	A	A	A	A	G	A	A	G	A	G
KQ410574.1	271500	0.61	1162	Substitution	G	A	R265, RL11, RL12, RL13, RL4, RL5, RL7, RL9, RS1, RS14, RS15, RS2	Missense		CNBG_5926	-	c.50C>T	S17F	A	A	A	A	G	A	A	A	A	A	A	A	A
KQ410574.1	271531	0.55	1186	Substitution	TT	ALT	R265, RL11, RL12, RL13, RL4, RL5, RL7, RL9, RS14, RS15, RS2	Exon indel	?	CNBG_5926	-	c.19AA>G		ALT	ALT	ALT	ALT	REF	ALT	ALT	ALT	ALT	REF	ALT	ALT	ALT
KQ410574.1	271542	0.54	1197	Substitution	A	G	R265, RL11, RL12, RL13, RL2, RL4, RL5, RL7, RL9, RS14, RS15, RS2	Missense		CNBG_5926	-	c.8T>C	F3S	G	G	G	G	G	G	G	G	G	A	G	G	G
KQ410574.1	271552	0.46	1177	Substitution	CGG	.	.	Promoter indel		CNBG_5926	-		None	REF	REF	REF	REF	REF	REF	REF	REF	REF	REF	REF	REF	REF
KQ410574.1	271728	0.51	1134	Substitution	C	T	R265, RL11, RL12, RL4, RL7, RL9, RS14, RS15	.		.	.	.	.	T	T	T	C	C	T	C	T	T	C	T	T	C
KQ410574.1	271755	0.48	1123	Substitution	T	C	RL11, RL12, RL5, RL9, RS1, RS14, RS15	.		.	.	.	.	T	C	C	T	T	T	C	T	C	C	C	C	T
KQ410574.1	271884	0.58	1147	Substitution	A	G	R265, RL12, RL2, RL5, RS1, RS15, RS2	Missense		CNBG_9627	+	c.28A>G	I10V	G	A	G	A	G	A	G	A	A	G	A	G	G
KQ410574.1	271895	0.58	1168	Substitution	C	T	R265, RL12, RL2, RL5, RS1, RS15	Synonymous		CNBG_9627	+	c.39C>T	None	T	C	T	C	T	C	T	C	C	T	C	T	C
KQ410574.1	271927	0.56	1196	Substitution	C	T	R265, RL12, RL2, RL4, RL5, RS1, RS14, RS15	Missense		CNBG_9627	+	c.71C>T	A24V	T	C	T	C	T	T	T	C	C	T	T	T	C
KQ410574.1	271937	0.57	1198	Substitution	G	A	R265, RL12, RL2, RL5, RS1, RS14, RS15	Synonymous		CNBG_9627	+	c.81G>A	None	A	G	A	G	A	G	A	G	G	A	A	A	G
KQ410574.1	271954	0.56	1167	Substitution	T	C	R265, RL11, RL12, RL13, RL2, RL5, RS1, RS14, RS15, RS2	Missense		CNBG_9627	+	c.98T>C	I33T	C	C	C	C	C	T	C	T	T	C	C	C	C
KQ410574.1	272029	0.56	1227	Substitution	T	C	R265, RL11, RL12, RL13, RL5, RL9, RS1, RS14, RS15	Missense		CNBG_9627	+	c.173T>C	M58T	C	C	C	C	T	T	C	T	C	C	C	C	T
KQ410575.1	255139	0.45	988	Substitution	G	A	RL2, RL4, RS1	Intron	?	CNBG_5842	-	c.153+7C>T	None	G	G	G	G	A	A	G	G	G	A	G	G	G
KQ410575.1	271511	0.67	164	Deletion	TG	ALT	R265, RS1, RS14	.		.	.	.	.	ALT	REF	REF	REF	REF	REF	REF	REF	REF	ALT	ALT	REF	REF
KQ410575.1	278127	1	5	Substitution	T	A	RL9, RS15	Missense		CNBG_9640	+	c.1067T>A	I356K	.	.	.	.	.	.	.	.	A	.	.	A	.
KQ410576.1	260	1	208	Substitution	CCGAA	.	.	.		.	.	.	.	ALT1	ALT1	REF	REF	ALT3	REF	REF	REF	REF	ALT1	ALT1	ALT1	REF
KQ410576.1	260	1	208	Substitution	CCGAA	ALT1	R265, RL11, RS1, RS14, RS15	.		.	.	.	.	ALT1	ALT1	REF	REF	ALT3	REF	REF	REF	REF	ALT1	ALT1	ALT1	REF
KQ410576.1	260	1	208	Substitution	CCGAA	ALT3	RL2	.		.	.	.	.	ALT1	ALT1	REF	REF	ALT3	REF	REF	REF	REF	ALT1	ALT1	ALT1	REF
KQ410576.1	261	1	112	Substitution	CGAA	ALT	RL12, RL13, RL4, RL5, RL7, RL9, RS2	.		.	.	.	.	REF	REF	ALT	ALT	REF	ALT	ALT	ALT	ALT	REF	REF	REF	ALT
KQ410576.1	269	0.81	257	Substitution	A	G	R265, RL13, RL2, RL7, RL9, RS14, RS15, RS2	.		.	.	.	.	G	A	A	G	G	A	A	G	G	A	G	G	G
KQ410577.1	7463	0.67	70	Deletion	GT	ALT	R265, RL11, RL12, RL13, RL2, RL5, RL7, RL9, RS15, RS2	.		.	.	.	.	ALT	ALT	ALT	ALT	ALT	REF	ALT	ALT	ALT	REF	REF	ALT	ALT
KQ410577.1	67926	0.4,0.44	63	Deletion	TA	.	.	.		.	.	.	.	REF	REF	REF	REF	REF	REF	REF	REF	REF	REF	REF	REF	REF
KQ410577.1	67926	0.4,0.44	63	Insertion	TA	.	.	.		.	.	.	.	REF	REF	REF	REF	REF	REF	REF	REF	REF	REF	REF	REF	REF
KQ410578.1	18557	0.49	329	Substitution	A	AC	RL2, RL7, RL9, RS14	.		.	.	.	.	A	A	A	A	AC	A	A	AC	AC	A	AC	A	A
KQ410578.1	83449	0.65	67	Deletion	CG	ALT	RL7, RS1	.		.	.	.	.	REF	REF	REF	REF	REF	REF	REF	ALT	REF	ALT	REF	REF	REF
KQ410578.1	141708	1	6	Substitution	A	T	R265, RL4, RL9	.		.	.	.	.	T	.	.	.	.	T	.	.	T	.	.	.	.
KQ410579.1	23785	0.46	35	Substitution	T	GT	R265, RL11, RL12, RL5, RL7, RL9, RS1, RS14, RS15	.		.	.	.	.	GT	GT	GT	T	TT	TT	GT	GT	GT	GT	GT	GT	TT
KQ410579.1	86248	0.83	86	Substitution	T	C,CT	R265, RL11, RL12, RL13, RL4, RL7, RL9, RS15, RS2	.		.	.	.	.	C	C	C	CT	T	C	T	C	C	T	T	C	C
KQ410579.1	86255	1	79	Substitution	G	C	R265, RL11, RL12, RL2, RL4, RL5, RL7, RL9, RS1, RS14, RS15, RS2	.		.	.	.	.	C	C	C	.	C	C	C	C	C	C	C	C	C
KQ410580.1	39	1	32	Insertion	C	ALT	R265, RL11, RL12, RL13, RL5, RL9, RS14, RS15, RS2	.		.	.	.	.	ALT	ALT	ALT	ALT	CC	CC	ALT	CC	ALT	CC	ALT	ALT	ALT
KQ410580.1	42	1	32	Insertion	CCTA	ALT	R265, RL11, RL12, RL13, RL5, RL9, RS14, RS15, RS2	.		.	.	.	.	ALT	ALT	ALT	ALT	REF	REF	ALT	REF	ALT	REF	ALT	ALT	ALT
KQ410580.1	49	1	32	Substitution	CGCCGCC	ALT	R265, RL11, RL12, RL13, RL5, RL9, RS14, RS15, RS2	.		.	.	.	.	ALT	ALT	ALT	ALT	REF	REF	ALT	REF	ALT	REF	ALT	ALT	ALT
KQ410580.1	61	1	32	Substitution	GCC	ALT	R265, RL11, RL12, RL13, RL5, RL9, RS14, RS15, RS2	.		.	.	.	.	ALT	ALT	ALT	ALT	REF	REF	ALT	REF	ALT	REF	ALT	ALT	ALT
KQ410580.1	70	1	64	Substitution	G	T	R265, RL11, RL12, RL13, RL2, RL4, RL5, RL9, RS1, RS14, RS15, RS2	.		.	.	.	.	T	T	T	T	T	T	T	.	T	T	T	T	T

## Sheet: WM276
Supplementary data 1. Variants detected in the 5-FC resistant clones derived from WM276
														Summary of modification in each strain
Chr	Position	AlleleFrequency	Read depth	MutationType	Reference allele	Case genotypes	Samples	Type	Manual functional annotation	Gene symbol	Strand	Nt change	AA change	W276	WL1	WL11	WL15	WL4	WL8	WL9	WS13	WS3	WS5	WS7	WS8	WS9
NC_014938.1	580437	0.8	128	Substitution	AGTGGGTGGA	ALT1	W276, WL15, WS5, WS9	.		.	.	.	.	ALT1	REF	ALT3	ALT1	REF	REF	ALT2	ALT4	REF	ALT1	ALT2	ALT4	ALT1
NC_014938.1	580437	0.8	128	Substitution	AGTGGGTGGA	ALT3	WL11	.		.	.	.	.	ALT1	REF	ALT3	ALT1	REF	REF	ALT2	ALT4	REF	ALT1	ALT2	ALT4	ALT1
NC_014938.1	580437	0.8	128	Substitution	AGTGGGTGGA	ALT2	WL9, WS7	.		.	.	.	.	ALT1	REF	ALT3	ALT1	REF	REF	ALT2	ALT4	REF	ALT1	ALT2	ALT4	ALT1
NC_014938.1	580437	0.8	128	Substitution	AGTGGGTGGA	ALT4	WS13, WS8	.		.	.	.	.	ALT1	REF	ALT3	ALT1	REF	REF	ALT2	ALT4	REF	ALT1	ALT2	ALT4	ALT1
NC_014938.1	580438	0.6	10	Substitution	GT	.	.	.		.	.	.	.	REF	REF	REF	REF	REF	REF	REF	REF	REF	REF	REF	REF	REF
NC_014938.1	580444	0.56	9	Substitution	GGA	.	.	.		.	.	.	.	REF	REF	REF	REF	REF	REF	REF	REF	REF	REF	REF	REF	REF
NC_014938.1	580553	0.67	273	Substitution	G	C	W276, WL4, WL9, WS5, WS7, WS9	Promoter		CGB_A2740W	+		None	C	G	G	G	C	G	C	G	G	C	C	G	C
NC_014938.1	719723	0.79	24	Substitution	C	G	WS5	.		.	.	.	.	CC	CC	CC	CC	CC	CC	CC	CC	CC	G	CC	CC	CC
NC_014938.1	842711	0.5,0.57	150	Substitution	TTGT	.	.	Exon indel	ER organization and biogenesis-related protein	CGB_A4210C	-	c.113AACA>C		REF	REF	REF	REF	ALT2	REF	REF	REF	REF	REF	REF	REF	REF
NC_014938.1	842711	0.5,0.57	150	Substitution	TTGT	ALT2	WL4	Exon indel	ER organization and biogenesis-related protein	CGB_A4210C	-	c.113AACA>C		REF	REF	REF	REF	ALT2	REF	REF	REF	REF	REF	REF	REF	REF
NC_014938.1	913473	0.94	75	Insertion	C	ALT	WS8	Intron indel	glutamine synthetase	CGB_A4510W	+	c.85+49CTTTTTTTTTG>C	None	CC	CC	CC	CC	CC	CC	CC	CC	CC	CC	CC	ALT	CC
NC_014938.1	1300927	0.98	51	Deletion	CT	ALT	WL11	Exon indel	fcy1	CGB_A6420C	-	c.460GAA>G		REF	REF	ALT	REF	REF	REF	REF	REF	REF	REF	REF	REF	REF
NC_014938.1	1407982	0.62	25	Substitution	G	AG	W276, WL1, WL11, WL15, WL4, WL8, WL9, WS13, WS5, WS8, WS9	Intron indel	GTPase-activator protein for Rho-like GTPases,	CGB_A7050C	-	c.234-33CTTTTTTTTTTTTTTTTTTTTTTTTC>C	None	AG	AG	AG	AG	AG	AG	AG	AG	ALT1	AG	GG	AG	AG
NC_014938.1	1407982	0.62	25	Insertion	G	ALT1	WS3	Intron indel	GTPase-activator protein for Rho-like GTPases,	CGB_A7050C	-	c.234-33CTTTTTTTTTTTTTTTTTTTTTTTTC>C	None	AG	AG	AG	AG	AG	AG	AG	AG	ALT1	AG	GG	AG	AG
NC_014938.1	1436730	0.71	11	Substitution	CG	ALT	WS9	.		.	.	.	.	REF	REF	REF	REF	REF	REF	REF	REF	REF	REF	REF	REF	ALT
NC_014938.1	1436731	0.79	219	Substitution	G	C,CG	W276, WL1, WL11, WL15, WL4, WL8, WL9, WS13, WS3, WS7, WS9	.		.	.	.	.	C	C	C	C	C	C	C	C	C	G	C	G	CG
NC_014938.1	1505222	0.5	8	Substitution	A	.	.	Synonymous		CGB_A7420W	+	c.114A>C	None	AA	AA	AA	AA	AA	AA	AA	AA	AA	AA	AA	AA	A
NC_014938.1	1505275	0.4,0.4	7	Deletion	TC	.	.	Exon indel	ser/Thr protein kinase of the LAMMER family; Kns1p	CGB_A7420W	+	c.167TCCCCCCCCCT>C		REF	REF	REF	REF	REF	REF	REF	REF	REF	REF	REF	REF	REF
NC_014938.1	1505275	0.4,0.4	7	Substitution	TC	.	.	Exon indel	ser/Thr protein kinase of the LAMMER family; Kns1p	CGB_A7420W	+	c.167TCCCCCCCCCT>C		REF	REF	REF	REF	REF	REF	REF	REF	REF	REF	REF	REF	REF
NC_014938.1	1505311	0.6	41	Substitution	A	.	.	Missense		CGB_A7420W	+	c.203A>C	H68P	AC	AC	AC	AC	AC	C	C	AC	A	A	A	AA	AC
NC_014938.1	1505311	0.6	41	Substitution	A	AC,C	W276, WL1, WL11, WL15, WL4, WL8, WL9, WS13, WS9	Missense		CGB_A7420W	+	c.203A>C	H68P	AC	AC	AC	AC	AC	C	C	AC	A	A	A	AA	AC
NC_014938.1	1505434	0.5	100	Substitution	T	C,CT	WL1, WL11, WL15, WL9, WS9	Missense		CGB_A7420W	+	c.326T>C	L109P	TT	C	C	C	T	T	C	T	T	T	T	T	CT
NC_014938.1	1505515	0.55	11	Substitution	G	CG	WL1, WL11, WL8, WS13, WS3, WS5, WS8, WS9	Missense		CGB_A7420W	+	c.407G>C	R136P	GG	CG	CG	GG	G	CG	GG	CG	CG	CG	GG	CG	CG
NC_014939.1	593863	0.57	9	Deletion	CGG	ALT	WS5	Promoter indel		CGB_B2630C	-		None	REF	REF	REF	REF	REF	REF	REF	REF	REF	ALT	REF	REF	REF
NC_014939.1	808534	0.57	7	Substitution	T	CT	WL11, WL15, WL8, WS13, WS9	.		.	.	.	.	TT	TT	CT	CT	TT	CT	TT	CT	TT	TT	T	TT	CT
NC_014939.1	808641	0.5	40	Substitution	T	C,CT	W276, WL1, WL11, WL8, WS3, WS5	.		.	.	.	.	C	C	CT	.	T	C	T	TT	C	C	T	T	TT
NC_014939.1	808647	0.6	41	Substitution	T	C,CT	WL1, WL11, WL8, WL9, WS3, WS5	.		.	.	.	.	T	C	CT	.	T	C	C	TT	C	CT	T	T	T
NC_014939.1	808653	0.75	25	Substitution	G	C,CG	W276, WL1, WL4, WL8, WL9, WS3, WS5, WS9	.		.	.	.	.	CG	CG	GG	GG	CG	C	C	GG	C	CG	G	G	CG
NC_014939.1	808661	1	25	Substitution	T	C,CT	W276, WL11, WL15, WL4, WL9, WS13, WS3, WS7	.		.	.	.	.	CT	.	CT	C	CT	T	C	CT	C	T	CT	T	TT
NC_014939.1	808694	0.75	25	Substitution	T	C,CT	W276, WL1, WL11, WL4, WL8, WL9, WS13, WS5, WS8	.		.	.	.	.	C	CT	CT	.	CT	C	CT	C	T	CT	T	C	TT
NC_014939.1	1307526	0.45	383	Substitution	T	.	.	.		.	.	.	.	T	T	T	T	T	T	T	T	T	T	T	T	T
NC_014939.1	1492497	0.5	20	Deletion	AG	.	.	Intron indel	putative pheromone transporter,ste6	CGB_B6670C	-	c.3622-8TCCCCCCCCCCCCCCCT>T	None	REF	REF	REF	REF	REF	REF	REF	REF	REF	REF	REF	REF	REF
NC_014939.1	1496273	1	7	Deletion	CG	ALT	WL11	.		.	.	.	.	REF	REF	ALT	REF	REF	REF	REF	REF	REF	REF	REF	REF	REF
NC_014939.1	1496290	0.61	131	Substitution	A	AG,G	W276, WL1, WL11, WL9	.		.	.	.	.	G	AG	AG	A	A	A	AG	A	A	A	A	A	A
NC_014939.1	1498846	0.5	19	Deletion	CA	.	.	.		.	.	.	.	REF	REF	REF	REF	REF	REF	REF	REF	REF	REF	REF	REF	REF
NC_014940.1	115739	1	64	Substitution	C	G	WS13	.		.	.	.	.	CC	CC	CC	CC	CC	CC	CC	G	CC	CC	CC	CC	CC
NC_014940.1	373284	0.5	57	Substitution	T	AT	WL1, WL15, WS7, WS8	.		.	.	.	.	T	AT	TT	AT	TT	GT	T	T	T	T	AT	AT	T
NC_014940.1	373284	0.5	57	Substitution	T	GT	WL8	.		.	.	.	.	T	AT	TT	AT	TT	GT	T	T	T	T	AT	AT	T
NC_014940.1	373286	0.4,0.4	75	Substitution	TA	.	.	.		.	.	.	.	REF	REF	REF	REF	REF	REF	REF	REF	REF	REF	REF	REF	REF
NC_014940.1	373286	0.4,0.4	75	Substitution	TA	.	.	.		.	.	.	.	REF	REF	REF	REF	REF	REF	REF	REF	REF	REF	REF	REF	REF
NC_014940.1	373286	0.4,0.4	75	Substitution	TA	.	.	.		.	.	.	.	REF	REF	REF	REF	REF	REF	REF	REF	REF	REF	REF	REF	REF
NC_014940.1	373286	0.4,0.4	75	Substitution	TA	.	.	.		.	.	.	.	REF	REF	REF	REF	REF	REF	REF	REF	REF	REF	REF	REF	REF
NC_014940.1	373286	0.4,0.4	75	Substitution	TA	.	.	.		.	.	.	.	REF	REF	REF	REF	REF	REF	REF	REF	REF	REF	REF	REF	REF
NC_014940.1	373287	0.5	65	Substitution	A	AG	W276, WL1, WL11, WS5, WS8	.		.	.	.	.	AG	AG	AG	A	A	AA	A	A	A	AG	AA	AG	A
NC_014940.1	448252	0.42,0.56	23	Deletion	GA	.	.	Exon indel	integral subunit of the pre-mRNA cleavage and polyadenylation factor (CPF) complex; Pfs2p	CGB_C2240C	-	c.1957CTC>C&c.1957CTC>C		REF	REF	REF	REF	REF	REF	REF	REF	REF	REF	REF	REF	REF
NC_014940.1	448252	0.42,0.56	23	Substitution	GA	.	.	Exon indel	integral subunit of the pre-mRNA cleavage and polyadenylation factor (CPF) complex; Pfs2p	CGB_C2240C	-	c.1957CTC>C&c.1957CTC>C		REF	REF	REF	REF	REF	REF	REF	REF	REF	REF	REF	REF	REF
NC_014940.1	448253	0.62	242	Substitution	AGGAGGAGGC	ALT1	W276, WL4, WL9, WS13, WS7	Synonymous		CGB_C2240C	-	c.1956T>C	None	ALT1	ALT2	REF	ALT3	ALT1	REF	ALT1	ALT1	ALT3	REF	ALT1	REF	REF
NC_014940.1	448253	0.62	242	Substitution	AGGAGGAGGC	ALT2	WL1	Synonymous		CGB_C2240C	-	c.1956T>C	None	ALT1	ALT2	REF	ALT3	ALT1	REF	ALT1	ALT1	ALT3	REF	ALT1	REF	REF
NC_014940.1	448253	0.62	242	Substitution	AGGAGGAGGC	ALT3	WL15, WS3	Synonymous		CGB_C2240C	-	c.1956T>C	None	ALT1	ALT2	REF	ALT3	ALT1	REF	ALT1	ALT1	ALT3	REF	ALT1	REF	REF
NC_014940.1	448262	0.56	109	Substitution	C	CG	W276, WL11, WL15, WL4, WL8, WS3, WS7, WS8, WS9	Synonymous		CGB_C2240C	-	c.1947G>C	None	CG	C	CG	CG	CG	CG	C	C	CG	C	CG	CG	CG
NC_014940.1	539471	0.38,0.38	21	Deletion	CGGGGGGGGGGGC	.	.	.		.	.	.	.	REF	REF	REF	REF	REF	REF	REF	REF	REF	REF	REF	REF	REF
NC_014940.1	539471	0.38,0.38	21	Substitution	CGGGGGGGGGGGC	.	.	.		.	.	.	.	REF	REF	REF	REF	REF	REF	REF	REF	REF	REF	REF	REF	REF
NC_014940.1	539471	0.38,0.38	21	Substitution	CGGGGGGGGGGGC	.	.	.		.	.	.	.	REF	REF	REF	REF	REF	REF	REF	REF	REF	REF	REF	REF	REF
NC_014940.1	549261	0.56	159	Deletion	AG	ALT	W276, WL8	.		.	.	.	.	ALT	REF	REF	REF	REF	ALT	REF	REF	REF	REF	REF	REF	REF
NC_014940.1	936137	1	7	Deletion	CGG	ALT	WS9	Intron indel	mitochondrial inner membrane transporter; Oac1p	CGB_C4420C	-	c.89-22GCCCCCCCCCCCCCCCT>G	None	REF	REF	REF	REF	REF	REF	REF	REF	REF	REF	REF	REF	ALT
NC_014940.1	936423	0.48	316	Substitution	T	C	WL11, WL9, WS13, WS3, WS8, WS9	Missense		CGB_C4430W	+	c.43T>C	S15P	T	T	C	T	T	T	C	C	C	T	T	C	C
NC_014940.1	936529	0.55	263	Substitution	T	C	W276	Missense		CGB_C4430W	+	c.149T>C	L50P	C	T	T	T	T	T	T	T	T	T	T	T	T
NC_014940.1	936538	0.47	227	Substitution	T	CT	WL8, WS9	Missense		CGB_C4430W	+	c.158T>C	L53P	T	T	T	T	T	CT	T	T	T	T	T	T	CT
NC_014940.1	936661	0.29,0.33	79	Substitution	T	.	.	Missense		CGB_C4430W	+	c.281T>G	V94G	CT	CT	CT	CT	CT	CT	T	CT	T	CT	T	CT	T
NC_014940.1	936661	0.29,0.33	79	Substitution	T	CT	W276, WL1, WL11, WL15, WL4, WL8, WS13, WS5, WS8	Missense		CGB_C4430W	+	c.281T>G	V94G	CT	CT	CT	CT	CT	CT	T	CT	T	CT	T	CT	T
NC_014940.1	1290560	0.5	5	Deletion	TC	.	.	Exon indel	serine/threonine kinase,	CGB_C6480W	+	c.104TCCCCCCCCCG>T		REF	REF	REF	REF	REF	REF	REF	REF	REF	REF	REF	REF	REF
NC_014940.1	1290596	1	19	Substitution	A	AC,C	WL1, WS13	Missense		CGB_C6480W	+	c.140A>C	H47P	AA	C	AA	AA	AA	AA	AA	AC	A	AA	AA	AA	AA
NC_014940.1	1290630	0.5	121	Substitution	TCT	.	.	Exon indel	serine/threonine kinase,	CGB_C6480W	+	c.174TCT>C&c.174TCT>C		REF	REF	REF	REF	REF	REF	REF	REF	REF	REF	REF	REF	REF
NC_014940.1	1290630	0.5	121	Substitution	TCT	.	.	Exon indel	serine/threonine kinase,	CGB_C6480W	+	c.174TCT>C&c.174TCT>C		REF	REF	REF	REF	REF	REF	REF	REF	REF	REF	REF	REF	REF
NC_014940.1	1290631	0.5	8	Deletion	CT	.	.	Exon indel	serine/threonine kinase,	CGB_C6480W	+	c.175CTC>C		REF	REF	REF	REF	REF	REF	REF	REF	REF	REF	REF	REF	REF
NC_014940.1	1290769	0.48	118	Substitution	G	CG	W276, WL1, WL15, WL8, WS9	Missense		CGB_C6480W	+	c.313G>C	A105P	CG	CG	GG	CG	G	CG	G	G	GG	G	G	G	CG
NC_014940.1	1471585	0.43,0.43	38	Deletion	GA	.	.	.		.	.	.	.	REF	REF	REF	REF	REF	REF	REF	ALT2	REF	REF	REF	REF	REF
NC_014940.1	1471585	0.43,0.43	38	Substitution	GA	ALT2	WS13	.		.	.	.	.	REF	REF	REF	REF	REF	REF	REF	ALT2	REF	REF	REF	REF	REF
NC_014940.1	1471586	0.59	267	Substitution	A	AG,G	W276, WL15, WL8, WL9, WS13, WS3, WS5, WS7, WS8, WS9	.		.	.	.	.	G	A	A	AG	A	G	G	AG	G	G	G	G	G
NC_014941.1	75355	0.47	65	Substitution	T	CT	WL1, WL11, WL4, WL8, WL9, WS3, WS9	Intron	cytoplasm protein	CGB_D0270W	+	c.310-41T>C	None	T	CT	CT	TT	CT	CT	CT	T	CT	TT	T	T	CT
NC_014941.1	75369	0.5,0.5	159	Deletion	TC	.	.	Intron indel	cytoplasm protein	CGB_D0270W	+	c.310-27TCCCCCCCCCCCCT>C	None	REF	REF	REF	REF	ALT2	REF	REF	REF	REF	REF	REF	REF	REF
NC_014941.1	75369	0.5,0.5	159	Substitution	TC	ALT2	WL4	Intron indel	cytoplasm protein	CGB_D0270W	+	c.310-27TCCCCCCCCCCCCT>C	None	REF	REF	REF	REF	ALT2	REF	REF	REF	REF	REF	REF	REF	REF
NC_014941.1	75480	0.67	15	Deletion	TC	.	.	Intron indel	cytoplasm protein	CGB_D0270W	+	c.388+6TCCCCCCCCCCCCT>T	None	REF	REF	REF	REF	REF	REF	REF	REF	REF	REF	REF	REF	REF
NC_014941.1	75595	0.38,0.38	18	Insertion	TCCCCCT	.	.	Exon indel	cytoplasm protein	CGB_D0270W	+	c.464TCCCCCT>T		REF	REF	REF	REF	REF	REF	REF	REF	REF	REF	REF	REF	REF
NC_014941.1	75595	0.38,0.38	18	Substitution	TCCCCCT	.	.	Exon indel	cytoplasm protein	CGB_D0270W	+	c.464TCCCCCT>T		REF	REF	REF	REF	REF	REF	REF	REF	REF	REF	REF	REF	REF
NC_014941.1	75601	0.45	268	Substitution	T	C,CT	WL11, WS13	Missense		CGB_D0270W	+	c.470T>C	L157P	T	T	C	T	T	T	T	CT	T	T	T	T	T
NC_014941.1	136357	0.48	32	Substitution	GT	.	.	.		.	.	.	.	REF	REF	REF	REF	REF	REF	REF	REF	REF	REF	REF	REF	REF
NC_014941.1	136358	0.45	226	Substitution	T	GT	W276, WL1, WL4, WL9, WS9	.		.	.	.	.	GT	GT	T	T	GT	T	GT	T	T	T	T	T	GT
NC_014941.1	668528	0.5	74	Substitution	C	CG	W276, WL1, WS5	.		.	.	.	.	CG	CG	CC	C	C	C	C	C	C	CG	C	C	C
NC_014941.1	668534	0.6	103	Substitution	A	G	W276, WL8, WL9, WS7, WS8, WS9	.		.	.	.	.	G	A	A	A	A	G	G	A	A	A	G	G	G
NC_014941.1	668545	0.83	107	Substitution	A	G	W276, WL4, WL8, WL9, WS5, WS7, WS8	.		.	.	.	.	G	A	A	A	G	G	G	A	A	G	G	G	A
NC_014941.1	668551	0.5	34	Substitution	A	AG	WL11, WL4, WS7, WS8	.		.	.	.	.	A	AA	AG	AC	AG	AT	A	AA	AC	A	AG	AG	A
NC_014941.1	668551	0.5	34	Substitution	A	AC	WL15, WS3	.		.	.	.	.	A	AA	AG	AC	AG	AT	A	AA	AC	A	AG	AG	A
NC_014941.1	668551	0.5	34	Substitution	A	AT	WL8	.		.	.	.	.	A	AA	AG	AC	AG	AT	A	AA	AC	A	AG	AG	A
NC_014941.1	727702	0.75	55	Substitution	C	CT,T	W276, WL11, WL15, WL4, WS13, WS8	.		.	.	.	.	T	.	CT	T	T	C	C	CT	CC	C	C	CT	C
NC_014941.1	727704	1	17	Insertion	CTC	ALT	WS13, WS5, WS7	.		.	.	.	.	REF	REF	REF	REF	REF	REF	REF	ALT	REF	ALT	ALT	REF	REF
NC_014941.1	727707	0.67	17	Substitution	T	AC,C	W276, WL11, WL9, WS5, WS7	.		.	.	.	.	C	.	AC	A	A	AA	C	AT	AT	AC	AC	.	A
NC_014941.1	727707	0.67	17	Substitution	T	A,AA,AC,AT	WL11, WL15, WL4, WL8, WS13, WS3, WS5, WS7, WS9	.		.	.	.	.	C	.	AC	A	A	AA	C	AT	AT	AC	AC	.	A
NC_014941.1	727708	1	5	Substitution	C	CT,T	W276, WL4, WL9, WS13, WS3, WS5, WS7, WS9	.		.	.	.	.	CT	.	CC	.	CT	.	T	CT	CT	CT	CT	.	T
NC_014941.1	742276	1	49	Substitution	ATT	ALT	WL1, WL9, WS3, WS5	.		.	.	.	.	REF	ALT	REF	REF	REF	REF	ALT	REF	ALT	ALT	REF	REF	REF
NC_014941.1	742277	1	123	Substitution	TT	ALT	W276, WL11, WL15, WL4, WL8, WS13, WS7, WS8, WS9	.		.	.	.	.	ALT	REF	ALT	ALT	ALT	ALT	REF	ALT	REF	REF	ALT	ALT	ALT
NC_014941.1	1158171	0.77	175	Substitution	ACT	.	.	.		.	.	.	.	ALT1	REF	REF	REF	REF	REF	REF	REF	ALT1	ALT1	ALT1	ALT1	ALT1
NC_014941.1	1158171	0.77	175	Substitution	ACT	ALT1	W276, WS3, WS5, WS7, WS8, WS9	.		.	.	.	.	ALT1	REF	REF	REF	REF	REF	REF	REF	ALT1	ALT1	ALT1	ALT1	ALT1
NC_014941.1	1158324	0.59	266	Substitution	T	C	W276, WL1, WL11, WL15, WL4, WL8, WL9, WS5, WS8, WS9	.		.	.	.	.	C	C	C	C	C	C	C	T	T	C	T	C	C
NC_014941.1	1159923	0.57	28	Deletion	AC	.	.	Intron indel	cytoplasm protein	CGB_D5160C	-	c.613-3TGGGGGGGGGGGGGGGT>T	None	REF	REF	REF	REF	REF	REF	REF	REF	REF	REF	REF	REF	REF
NC_014941.1	1159972	0.6	6	Deletion	GA	.	.	Intron indel	cytoplasm protein	CGB_D5160C	-	c.612+50CTTTTTTTTTTTTTTTTTTTTTTTTTTTTTC>C	None	REF	REF	REF	REF	REF	REF	REF	REF	REF	REF	REF	REF	REF
NC_014941.1	1503974	0.5	8	Substitution	ACT	.	.	.		.	.	.	.	REF	REF	REF	REF	REF	REF	REF	REF	REF	REF	REF	REF	REF
NC_014941.1	1503974	0.5	8	Substitution	ACT	.	.	.		.	.	.	.	REF	REF	REF	REF	REF	REF	REF	REF	REF	REF	REF	REF	REF
NC_014941.1	1504114	0.54	135	Substitution	G	C	W276, WL11, WL15, WL8, WL9, WS13, WS3, WS5, WS7, WS8, WS9	Intron	GPB1,Mating factor receptor-coupled G protein	CGB_D6540W	+	c.98-18G>C	None	C	G	C	C	G	C	C	C	C	C	C	C	C
NC_014941.1	1560060	1	10	Substitution	A	AT,T	WL11, WL9, WS5	.		.	.	.	.	AA	AA	AT	AA	AA	AA	AT	AA	AA	T	A	AA	AA
NC_014941.1	1629071	0.98	50	Substitution	G	T	WL1	.		.	.	.	.	GG	T	GG	GG	GG	GG	GG	GG	GG	GG	GG	GG	GG
NC_014941.1	2182592	0.86	9	Substitution	CT	ALT	WL11	Intron indel	hypothetical	CGB_D9600W	+	c.199+12CTC>C&c.199+12CTC>C	None	REF	REF	ALT	REF	REF	REF	REF	REF	REF	REF	REF	REF	REF
NC_014942.1	43975	1	6	Insertion	ACCCCCCCN	ALT	WL11	Intron indel	hypothetical	CGB_E0160W	+	c.103+35ACCCCCCCN>A	None	REF	REF	ALT	REF	REF	REF	REF	REF	REF	REF	REF	REF	REF
NC_014942.1	44253	0.5	313	Substitution	ACGCCCT	.	.	Exon indel	hypothetical	CGB_E0160W	+	c.335ACGCCCT>C		REF	REF	REF	REF	REF	REF	REF	REF	REF	REF	REF	REF	REF
NC_014942.1	44253	0.5	313	Substitution	ACGCCCT	.	.	Exon indel	hypothetical	CGB_E0160W	+	c.335ACGCCCT>C		REF	REF	REF	REF	REF	REF	REF	REF	REF	REF	REF	REF	REF
NC_014942.1	250405	0.54	173	Substitution	C	CG,G	W276, WS13, WS5	.		.	.	.	.	G	C	C	C	C	C	C	CG	C	CG	C	C	C
NC_014942.1	250411	0.71	232	Substitution	A	G	W276, WL9, WS7	.		.	.	.	.	G	A	A	A	A	A	G	A	A	A	G	A	A
NC_014942.1	250417	0.56	183	Substitution	A	AG,G	W276, WL1, WS13	.		.	.	.	.	G	AG	AC	A	A	A	A	AG	A	A	A	A	A
NC_014942.1	250417	0.56	183	Substitution	A	AC	WL11	.		.	.	.	.	G	AG	AC	A	A	A	A	AG	A	A	A	A	A
NC_014942.1	357427	0.86	32	Deletion	CG	ALT	WS13	Exon indel	transposable element- crypton-Cn1	CGB_E1620C	-	c.248GCT>G		REF	REF	REF	REF	REF	REF	REF	ALT	REF	REF	REF	REF	REF
NC_014942.1	499792	0.57	20	Substitution	T	AT	W276, WL11, WL15, WL4, WL8, WL9, WS13, WS3, WS5, WS7, WS8, WS9	Intron indel	hypothetical	CGB_E2490C	-	c.2921+42ATTTTTTTTTTTTTTTTTTTTTTTTTTTTG>A	None	AT	ALT1	AT	AT	AT	AT	AT	AT	AT	AT	AT	AT	AT
NC_014942.1	499792	0.57	20	Insertion	T	ALT1	WL1	Intron indel	hypothetical	CGB_E2490C	-	c.2921+42ATTTTTTTTTTTTTTTTTTTTTTTTTTTTG>A	None	AT	ALT1	AT	AT	AT	AT	AT	AT	AT	AT	AT	AT	AT
NC_014942.1	503175	0.5	24	Substitution	A	AG,G	W276, WL1, WL11, WL4, WL8, WS13, WS3, WS7, WS8	.		.	.	.	.	G	G	AG	.	AG	AG	A	AG	AG	AC	G	G	A
NC_014942.1	503175	0.5	24	Substitution	A	AC	WS5	.		.	.	.	.	G	G	AG	.	AG	AG	A	AG	AG	AC	G	G	A
NC_014942.1	503184	1	12	Substitution	CGGC	ALT	WL1, WL11, WL4	.		.	.	.	.	REF	ALT	ALT	REF	ALT	REF	REF	REF	REF	REF	REF	REF	REF
NC_014942.1	503196	0.67	12	Substitution	A	AG,G	WL1, WL11, WS3, WS7	.		.	.	.	.	AA	G	G	.	AA	AA	AA	.	AG	A	AG	AA	A
NC_014942.1	503215	1	21	Substitution	A	G	WL1, WL11, WL4, WL8, WS13, WS3, WS7, WS9	.		.	.	.	.	.	G	G	.	G	G	.	G	G	.	G	.	G
NC_014942.1	503222	1	19	Substitution	A	G	WL1, WL11, WL4, WL8, WS13, WS3, WS9	.		.	.	.	.	.	G	G	.	G	G	.	G	G	.	.	.	G
NC_014942.1	503228	1	12	Substitution	G	T	WL11, WL4, WL8, WS13, WS3	.		.	.	.	.	.	.	T	.	T	T	.	T	T	.	.	.	.
NC_014942.1	503233	1	19	Substitution	AGGCA	ALT	WL1, WL4, WL8, WS13, WS3, WS5, WS7, WS8	.		.	.	.	.	REF	ALT	REF	REF	ALT	ALT	REF	ALT	ALT	ALT	ALT	ALT	REF
NC_014942.1	503245	1	18	Substitution	A	G	WL1, WL8, WS13, WS3, WS5, WS7, WS8	.		.	.	.	.	.	G	.	.	.	G	.	G	G	G	G	G	.
NC_014942.1	503252	1	19	Substitution	A	G	WL1, WL8, WS13, WS3, WS5, WS7, WS8	.		.	.	.	.	.	G	.	.	.	G	.	G	G	G	G	G	.
NC_014942.1	503260	1	6	Substitution	TT	ALT	WL8	.		.	.	.	.	REF	REF	REF	REF	REF	ALT	REF	REF	REF	REF	REF	REF	REF
NC_014942.1	503261	1	18	Substitution	T	C,CC	W276, WL15, WL8, WS13, WS3, WS5, WS7, WS8	.		.	.	.	.	C	.	.	C	.	CC	.	C	C	C	C	C	.
NC_014942.1	503274	1	25	Substitution	A	C	W276, WL15, WL8, WS13, WS3, WS5, WS7, WS8	.		.	.	.	.	C	.	.	C	.	C	.	C	C	C	C	C	.
NC_014942.1	503280	1	24	Substitution	AAC	ALT	W276, WL15, WL8, WS13, WS3, WS5, WS7, WS8	.		.	.	.	.	ALT	REF	REF	ALT	REF	ALT	REF	ALT	ALT	ALT	ALT	ALT	REF
NC_014942.1	503287	1	24	Substitution	AT	ALT	W276, WL15, WL8, WS13, WS3, WS5, WS7, WS8	.		.	.	.	.	ALT	REF	REF	ALT	REF	ALT	REF	ALT	ALT	ALT	ALT	ALT	REF
NC_014942.1	503294	1	40	Substitution	A	G	W276, WL11, WL15, WL4, WL8, WS13, WS3, WS5, WS7, WS8, WS9	.		.	.	.	.	G	.	G	G	G	G	.	G	G	G	G	G	G
NC_014942.1	503305	1,1	17	Deletion	AG	.	.	.		.	.	.	.	REF	REF	REF	REF	REF	REF	REF	ALT2	REF	REF	REF	REF	REF
NC_014942.1	503305	1,1	17	Substitution	AG	ALT2	WS13	.		.	.	.	.	REF	REF	REF	REF	REF	REF	REF	ALT2	REF	REF	REF	REF	REF
NC_014942.1	503329	1	74	Substitution	A	G	W276, WL11, WL15, WL4, WL8, WL9, WS13, WS3, WS5, WS7, WS8, WS9	.		.	.	.	.	G	.	G	G	G	G	G	G	G	G	G	G	G
NC_014942.1	503346	0.29,0.29	9	Insertion	C	.	.	.		.	.	.	.	CC	CC	CC	CC	CG	CC	CC	CC	CC	CC	C	CC	CG
NC_014942.1	503346	0.29,0.29	9	Substitution	C	CG	WL4, WS9	.		.	.	.	.	CC	CC	CC	CC	CG	CC	CC	CC	CC	CC	C	CC	CG
NC_014942.1	503393	1	9	Deletion	CTAA	ALT	WL8	.		.	.	.	.	REF	REF	REF	REF	REF	ALT	REF	REF	REF	REF	REF	REF	REF
NC_014942.1	503394	1	84	Deletion	TAA	ALT	W276, WL1, WL11, WL15, WL4, WL9, WS13, WS3, WS5, WS7, WS8, WS9	.		.	.	.	.	ALT	ALT	ALT	ALT	ALT	REF	ALT	ALT	ALT	ALT	ALT	ALT	ALT
NC_014942.1	536556	1	54	Deletion	TA	ALT	WS3	Exon indel	Fur1	CGB_E2660C	-	c.456ATC>A		REF	REF	REF	REF	REF	REF	REF	REF	ALT	REF	REF	REF	REF
NC_014942.1	537026	0.88	50	Substitution	C	G	WS13	Intron	Fur1	CGB_E2660C	-	c.312+5G>C	None	CC	CC	CC	CC	CC	CC	CC	G	CC	.	CC	CC	.
NC_014942.1	537178	1	32	Substitution	C	T	WL1	Missense		CGB_E2660C	-	c.260G>A	G87D	CC	T	CC	CC	CC	CC	CC	CC	CC	.	CC	CC	.
NC_014942.1	696652	0.47	24	Deletion	GA	.	.	Intron indel	hypothetical	CGB_E3560C	-	c.477-10CTTTTTTTTTTTTTTTTTC>C	None	REF	REF	REF	REF	REF	REF	REF	REF	REF	REF	REF	REF	REF
NC_014942.1	698878	0.6	91	Substitution	A	AG,G	W276, WL1, WL8, WS3	Missense		CGB_E3570C	-	c.206T>C	L69P	AG	G	A	A	A	AG	A	A	AG	AA	A	AA	A
NC_014942.1	1284202	0.43,0.33	10	Deletion	AGGGGGGGGGGGGGGA	.	.	Intron indel	hypothetical	CGB_E6600C	-	c.125+23TCCCCCCCCCCCCCCT>T	None	REF	REF	REF	REF	REF	REF	REF	REF	REF	REF	REF	REF	REF
NC_014942.1	1284202	0.43,0.33	10	Substitution	AGGGGGGGGGGGGGGA	.	.	Intron indel	hypothetical	CGB_E6600C	-	c.125+23TCCCCCCCCCCCCCCT>T	None	REF	REF	REF	REF	REF	REF	REF	REF	REF	REF	REF	REF	REF
NC_014942.1	1284216	0.44,0.55	15	Deletion	GA	.	.	Intron indel	hypothetical	CGB_E6600C	-	c.125+9CTC>C&c.125+9CTC>C	None	REF	REF	REF	REF	REF	REF	REF	REF	REF	REF	REF	REF	REF
NC_014942.1	1284216	0.44,0.55	15	Substitution	GA	.	.	Intron indel	hypothetical	CGB_E6600C	-	c.125+9CTC>C&c.125+9CTC>C	None	REF	REF	REF	REF	REF	REF	REF	REF	REF	REF	REF	REF	REF
NC_014942.1	1284217	0.57	120	Substitution	A	.	.	Intron	hypothetical	CGB_E6600C	-	c.125+8T>C	None	G	A	A	G	A	A	G	A	A	G	AG	AG	G
NC_014942.1	1284217	0.57	120	Substitution	A	AG,G	W276, WL15, WL9, WS5, WS7, WS8, WS9	Intron	hypothetical	CGB_E6600C	-	c.125+8T>C	None	G	A	A	G	A	A	G	A	A	G	AG	AG	G
NC_014943.1	11219	0.47	1094	Substitution	GTCT	ALT	WS7	Exon indel	hypothetical	CGB_F0020C	-	c.2361CAGA>T		REF	REF	REF	REF	REF	REF	REF	REF	REF	REF	ALT	REF	REF
NC_014943.1	11475	0.54	1137	Substitution	T	A	W276, WL4, WL8, WS3, WS7, WS8, WS9	Synonymous		CGB_F0020C	-	c.2181A>T	None	A	T	T	T	A	A	T	T	A	T	A	A	A
NC_014943.1	11629	0.51	1044	Substitution	C	G	WL8, WS13, WS3, WS9	Missense		CGB_F0020C	-	c.2027G>C	W676S	C	C	C	C	C	G	C	G	G	C	C	C	G
NC_014943.1	295332	1	52	Substitution	CC	ALT	WS5	Exon indel	epsilon DNA polymerase, putative	CGB_F1400C	-	c.1522GG>T		REF	REF	REF	REF	REF	REF	REF	REF	REF	ALT	REF	REF	REF
NC_014943.1	376742	0.71	38	Deletion	TC	ALT	WL1, WS5	.		.	.	.	.	REF	ALT	REF	REF	REF	REF	REF	REF	REF	ALT	REF	REF	REF
NC_014943.1	679687	1	130	Substitution	CAT	ALT	WL9, WS13, WS3	Exon indel	cytoplasm protein	CGB_F3470W	+	c.1646CAT>C&c.1646CAT>A		REF	REF	REF	REF	REF	REF	ALT	ALT	ALT	REF	REF	REF	REF
NC_014943.1	679689	0.98	380	Substitution	TTGGCT	ALT	W276, WL1, WL11, WL15, WL4, WL8, WS5, WS7, WS8, WS9	Exon indel	cytoplasm protein	CGB_F3470W	+	c.1648TTGGCT>A		ALT	ALT	ALT	ALT	ALT	ALT	REF	REF	REF	ALT	ALT	ALT	ALT
NC_014943.1	679690	0.94	98	Substitution	TGGCT	ALT	WL9, WS13, WS3	Exon indel	cytoplasm protein	CGB_F3470W	+	c.1649TGGCT>T		REF	REF	REF	REF	REF	REF	ALT	ALT	ALT	REF	REF	REF	REF
NC_014943.1	759695	0.6	70	Substitution	T	C,CT	W276, WL1, WL11, WL8, WS3, WS9	.		.	.	.	.	CT	C	CT	T	T	CT	TT	TT	CT	T	T	T	CT
NC_014943.1	1183065	0.6	392	Substitution	A	G	W276, WL1, WL11, WL4, WL9, WS13, WS3, WS5, WS7, WS8, WS9	Intron	hypothetical	CGB_F6195W	+	c.197-35A>G	None	G	G	G	A	G	A	G	G	G	G	G	G	G
NC_014943.1	1183070	0.47	348	Substitution	A	AG	WL8	Intron	hypothetical	CGB_F6195W	+	c.197-30A>G	None	A	A	A	A	A	AG	A	A	A	A	A	A	A
NC_014943.1	1183549	1	48	Substitution	G	T	WL15	Missense		CGB_F6195W	+	c.514G>T	V172L	GG	GG	GG	T	GG	GG	GG	GG	GG	GG	GG	GG	GG
NC_014944.1	32821	0.5	6	Substitution	C	CG	W276, WL1, WL11, WL15, WL8, WL9, WS13, WS5, WS7	Missense		CGB_G0110C	-	c.223G>C	A75P	CG	CG	CG	CG	CC	CG	CG	CG	C	CG	CG	CC	CC
NC_014944.1	614678	0.79	204	Substitution	T	C	W276, WL1, WL11, WL15, WL4, WL8, WS13, WS3, WS5, WS7, WS8, WS9	.		.	.	.	.	C	C	C	C	C	C	T	C	C	C	C	C	C
NC_014944.1	614694	0.57	43	Substitution	CT	ALT	WL1	.		.	.	.	.	REF	ALT	REF	REF	REF	REF	REF	REF	REF	REF	REF	REF	REF
NC_014944.1	619787	0.97	59	Deletion	TA	ALT	WL8	Exon indel	UDP-glucuronic acid decarboxylase Uxs1p	CGB_G3260C	-	c.829ATT>A		REF	REF	REF	REF	REF	ALT	REF	REF	REF	REF	REF	REF	REF
NC_014944.1	620078	1	48	Deletion	CA	ALT	WL9	Exon indel	UDP-glucuronic acid decarboxylase Uxs1p	CGB_G3260C	-	c.538GTT>G		REF	REF	REF	REF	REF	REF	ALT	REF	REF	REF	REF	REF	REF
NC_014944.1	1091826	0.52	131	Substitution	A	AG	W276, WL1, WL11, WL15, WL8, WS3, WS5	.		.	.	.	.	AG	AG	AG	AG	A	AG	A	A	AG	AG	A	A	A
NC_014945.1	191581	0.67	136	Substitution	GCAA	.	.	.		.	.	.	.	REF	ALT1	REF	ALT1	ALT1	REF	ALT1	REF	REF	REF	ALT1	REF	ALT1
NC_014945.1	191581	0.67	136	Substitution	GCAA	ALT1	WL1, WL15, WL4, WL9, WS7, WS9	.		.	.	.	.	REF	ALT1	REF	ALT1	ALT1	REF	ALT1	REF	REF	REF	ALT1	REF	ALT1
NC_014945.1	191583	0.5	36	Substitution	AA	.	.	.		.	.	.	.	REF	REF	ALT1	REF	REF	REF	REF	REF	REF	REF	REF	REF	REF
NC_014945.1	191583	0.5	36	Substitution	AA	ALT1	WL11	.		.	.	.	.	REF	REF	ALT1	REF	REF	REF	REF	REF	REF	REF	REF	REF	REF
NC_014945.1	406510	0.86	15	Substitution	GCCCCCCCG	ALT	WL4	.		.	.	.	.	REF	REF	REF	REF	ALT	REF	REF	REF	REF	REF	REF	REF	REF
NC_014945.1	406510	0.9	111	Deletion	GC	ALT	W276, WL1, WL11, WL15, WL8, WL9, WS13, WS3, WS5, WS7, WS9	.		.	.	.	.	ALT	ALT	ALT	ALT	REF	ALT	ALT	ALT	ALT	ALT	ALT	REF	ALT
NC_014945.1	406518	0.73	11	Substitution	G	C,CG	W276, WL1, WL11, WL15, WL4, WL8, WL9, WS13, WS5, WS7, WS8, WS9	.		.	.	.	.	CG	CG	CG	CG	CG	CG	CG	CG	GG	CG	CG	C	CG
NC_014945.1	406544	0.6	28	Substitution	A	AC	WL15, WS3	.		.	.	.	.	AA	AA	A	AC	A	AA	A	AA	AC	AA	AA	AA	AA
NC_014945.1	486826	0.5	61	Substitution	A	AG,G	W276, WL11, WL4, WL9, WS5, WS8	Missense		CGB_H2190C	-	c.188T>C	L63P	G	A	AG	A	AG	A	G	AA	A	G	A	AG	A
NC_014945.1	486936	0.43,0.33	10	Deletion	CGGGGGGGGGGGA	.	.	Intron indel	mitochondrial ribosomal protein	CGB_H2190C	-	c.93-15GCCCCCCCCCCCT>G	None	REF	REF	REF	REF	REF	REF	REF	REF	REF	REF	REF	REF	REF
NC_014945.1	486936	0.43,0.33	10	Substitution	CGGGGGGGGGGGA	.	.	Intron indel	mitochondrial ribosomal protein	CGB_H2190C	-	c.93-15GCCCCCCCCCCCT>G	None	REF	REF	REF	REF	REF	REF	REF	REF	REF	REF	REF	REF	REF
NC_014945.1	487072	0.5	7	Deletion	CG	.	.	Promoter indel		CGB_H2190C	-		None	REF	REF	REF	REF	REF	REF	REF	REF	REF	REF	REF	REF	REF
NC_014945.1	795275	1	39	Insertion	C	ALT	WS13	Intron indel	hypothetical	CGB_H3650W	+	c.922-19CAAAAAAAAAC>C	None	CC	CC	CC	CC	CC	CC	CC	ALT	CC	CC	CC	CC	CC
NC_014945.1	970376	0.67	15	Substitution	GCTCC	.	.	Exon indel	hypothetical	CGB_H4500C	-	c.93CGAGG>G		ALT1	REF	REF	REF	REF	REF	REF	REF	REF	REF	REF	REF	REF
NC_014945.1	970376	0.67	15	Substitution	GCTCC	ALT1	W276	Exon indel	hypothetical	CGB_H4500C	-	c.93CGAGG>G		ALT1	REF	REF	REF	REF	REF	REF	REF	REF	REF	REF	REF	REF
NC_014945.1	970378	0.86	7	Substitution	TCC	ALT	WL11	Exon indel	hypothetical	CGB_H4500C	-	c.91AGG>A&c.91AGG>T		REF	REF	ALT	REF	REF	REF	REF	REF	REF	REF	REF	REF	REF
NC_014945.1	970380	0.8	59	Substitution	C	A,AC	W276, WL1, WL11, WL4, WL8, WL9, WS13, WS3, WS5, WS7, WS8, WS9	Missense		CGB_H4500C	-	c.89G>T	G30V	AC	A	AC	.	A	A	A	A	A	A	A	A	A
NC_014945.1	970386	1	81	Substitution	C	A	W276, WL1, WL11, WL4, WL8, WL9, WS13, WS3, WS5, WS7, WS8, WS9	Missense		CGB_H4500C	-	c.83G>T	G28V	A	A	A	.	A	A	A	A	A	A	A	A	A
NC_014945.1	970485	1	125	Substitution	AT	ALT	W276, WL1, WL11, WL15, WL4, WL8, WL9, WS13, WS3, WS5, WS7	Intron indel	hypothetical	CGB_H4500C	-	c.23-39TA>C	None	ALT	ALT	ALT	ALT	ALT	ALT	ALT	ALT	ALT	ALT	ALT	REF	REF
NC_014945.1	973186	0.4,0.5,0.4	10	Deletion	GCG	.	.	.		.	.	.	.	REF	REF	REF	REF	REF	REF	REF	REF	REF	REF	REF	REF	REF
NC_014945.1	973186	0.4,0.5,0.4	10	Substitution	GCG	.	.	.		.	.	.	.	REF	REF	REF	REF	REF	REF	REF	REF	REF	REF	REF	REF	REF
NC_014945.1	973186	0.4,0.5,0.4	10	Substitution	GCG	.	.	.		.	.	.	.	REF	REF	REF	REF	REF	REF	REF	REF	REF	REF	REF	REF	REF
NC_014945.1	973201	0.48	250	Substitution	G	A	WL1, WL11, WL4, WL8, WS7	.		.	.	.	.	G	A	A	G	A	A	G	G	G	G	A	G	G
NC_014946.1	48594	0.53	121	Deletion	AC	.	.	Intron indel	saccharopine dehydrogenase (NAD+, L-lysine-forming)	CGB_I0170W	+	c.891-21ACCCCCCCCCCCCCT>A	None	REF	REF	REF	REF	REF	REF	REF	REF	REF	REF	REF	REF	REF
NC_014946.1	48594	0.53	121	Substitution	AC	.	.	Intron indel	saccharopine dehydrogenase (NAD+, L-lysine-forming)	CGB_I0170W	+	c.891-21ACCCCCCCCCCCCCT>A	None	REF	REF	REF	REF	REF	REF	REF	REF	REF	REF	REF	REF	REF
NC_014946.1	117957	1	20	Deletion	TCACGCCCATTCC	ALT	WS5	.		.	.	.	.	REF	REF	REF	REF	REF	REF	REF	REF	REF	ALT	REF	REF	REF
NC_014946.1	269101	0.5	5	Substitution	A	AG	WL15, WL4, WS3	.		.	.	.	.	AA	AA	AA	AG	AG	AA	A	AC	AG	AA	AA	AA	AT
NC_014946.1	269101	0.5	5	Substitution	A	AC	WS13	.		.	.	.	.	AA	AA	AA	AG	AG	AA	A	AC	AG	AA	AA	AA	AT
NC_014946.1	269101	0.5	5	Substitution	A	AT	WS9	.		.	.	.	.	AA	AA	AA	AG	AG	AA	A	AC	AG	AA	AA	AA	AT
NC_014946.1	269113	0.29,0.29	19	Substitution	AGGTGGA	.	.	.		.	.	.	.	REF	REF	REF	REF	REF	REF	REF	REF	REF	REF	REF	REF	REF
NC_014946.1	269113	0.29,0.29	19	Substitution	AGGTGGA	.	.	.		.	.	.	.	REF	REF	REF	REF	REF	REF	REF	REF	REF	REF	REF	REF	REF
NC_014946.1	269113	0.29,0.29	19	Substitution	AGGTGGA	.	.	.		.	.	.	.	REF	REF	REF	REF	REF	REF	REF	REF	REF	REF	REF	REF	REF
NC_014946.1	293926	0.45	229	Substitution	C	G	W276, WL1, WL11, WL15, WS13, WS3, WS8, WS9	.		.	.	.	.	G	G	G	G	C	C	C	G	G	C	C	G	G
NC_014946.1	293933	0.77	233	Substitution	A	G	W276, WL1, WL11, WL15, WL4, WL8, WL9, WS3, WS5, WS7, WS8, WS9	.		.	.	.	.	G	G	G	G	G	G	G	A	G	G	G	G	G
NC_014946.1	293941	0.77	213	Substitution	A	G	W276, WL11, WL15, WL4, WL8, WL9, WS13, WS5, WS7, WS8, WS9	.		.	.	.	.	G	A	G	G	G	G	G	G	A	G	G	G	G
NC_014946.1	295619	0.5	7	Substitution	TCAA	.	.	Intron indel	U4/U6 small nuclear ribonucleoprotein Prp4	CGB_I1330W	+	c.1085+18TCAA>C	None	REF	REF	REF	REF	REF	REF	REF	REF	REF	REF	REF	REF	REF
NC_014946.1	539647	0.45	37	Insertion	G	.	.	Intron indel	ammonium transporter, amt2	CGB_I2530C	-	c.244+26CTTTTTTTTTTTTTTTTTTTTG>C	None	AG	AG	AG	GG	AG	AG	AG	GG	AG	AG	GG	AG	G
NC_014946.1	539647	0.45	37	Substitution	G	AG	W276, WL1, WL11, WL4, WL8, WL9, WS3, WS5, WS8	Intron indel	ammonium transporter, amt3	CGB_I2530C	-	c.244+26CTTTTTTTTTTTTTTTTTTTTG>C	None	AG	AG	AG	GG	AG	AG	AG	GG	AG	AG	GG	AG	G
NC_014946.1	541589	1	17	Insertion	GC	.	.	.		.	.	.	.	REF	REF	REF	ALT1	REF	ALT1	REF	REF	REF	REF	REF	REF	REF
NC_014946.1	541589	1	17	Deletion	GC	ALT1	WL15, WL8	.		.	.	.	.	REF	REF	REF	ALT1	REF	ALT1	REF	REF	REF	REF	REF	REF	REF
NC_014946.1	541648	0.6	8	Insertion	C	ALT	WS5	.		.	.	.	.	CC	CC	CC	CC	CC	CC	CC	CC	CC	ALT	CC	CC	CC
NC_014946.1	541677	0.5	8	Deletion	AG	ALT	WS9	.		.	.	.	.	REF	REF	REF	REF	REF	REF	REF	REF	REF	REF	REF	REF	ALT
NC_014946.1	858077	0.54	271	Substitution	TCCCTCT	.	.	Intron indel	histone deacetylase 1 (hd1)	CGB_I4200W	+	c.1420+24TCCCTCT>C	None	REF	ALT1	REF	REF	REF	REF	ALT1	REF	REF	ALT1	REF	ALT3	REF
NC_014946.1	858077	0.54	271	Substitution	TCCCTCT	.	.	Intron indel	histone deacetylase 1 (hd1)	CGB_I4200W	+	c.1420+24TCCCTCT>C	None	REF	ALT1	REF	REF	REF	REF	ALT1	REF	REF	ALT1	REF	ALT3	REF
NC_014946.1	858077	0.54	271	Substitution	TCCCTCT	ALT1	WL1, WL9, WS5	Intron indel	histone deacetylase 1 (hd1)	CGB_I4200W	+	c.1420+24TCCCTCT>C	None	REF	ALT1	REF	REF	REF	REF	ALT1	REF	REF	ALT1	REF	ALT3	REF
NC_014946.1	858077	0.54	271	Substitution	TCCCTCT	ALT3	WS8	Intron indel	histone deacetylase 1 (hd1)	CGB_I4200W	+	c.1420+24TCCCTCT>C	None	REF	ALT1	REF	REF	REF	REF	ALT1	REF	REF	ALT1	REF	ALT3	REF
NC_014946.1	858088	0.75	258	Substitution	TT	ALT1	W276, WL1, WL11, WL4, WS13	Intron indel	histone deacetylase 1 (hd1)	CGB_I4200W	+	c.1420+35TT>C	None	ALT1	ALT1	ALT1	ALT2	ALT1	REF	ALT2	ALT1	ALT2	ALT2	ALT2	ALT2	ALT2
NC_014946.1	858088	0.75	258	Substitution	TT	ALT2	WL15, WL9, WS3, WS5, WS7, WS8, WS9	Intron indel	histone deacetylase 1 (hd1)	CGB_I4200W	+	c.1420+35TT>C	None	ALT1	ALT1	ALT1	ALT2	ALT1	REF	ALT2	ALT1	ALT2	ALT2	ALT2	ALT2	ALT2
NC_014947.1	144511	0.7	72	Substitution	TCCTG	.	.	.		.	.	.	.	ALT1	ALT1	REF	REF	REF	REF	REF	REF	REF	ALT3	REF	ALT3	REF
NC_014947.1	144511	0.7	72	Substitution	TCCTG	.	.	.		.	.	.	.	ALT1	ALT1	REF	REF	REF	REF	REF	REF	REF	ALT3	REF	ALT3	REF
NC_014947.1	144511	0.7	72	Substitution	TCCTG	ALT1	W276, WL1	.		.	.	.	.	ALT1	ALT1	REF	REF	REF	REF	REF	REF	REF	ALT3	REF	ALT3	REF
NC_014947.1	144511	0.7	72	Substitution	TCCTG	ALT3	WS5, WS8	.		.	.	.	.	ALT1	ALT1	REF	REF	REF	REF	REF	REF	REF	ALT3	REF	ALT3	REF
NC_014947.1	144515	0.6	26	Substitution	G	C,CG,CT	WL11, WL15, WL4, WL8, WL9, WS3, WS5, WS7, WS8, WS9	.		.	.	.	.	G	G	CG	CG	C	CG	CG	T	CG	CT	CG	CG	CG
NC_014947.1	144515	0.6	26	Substitution	G	CT,T	WS13, WS5	.		.	.	.	.	G	G	CG	CG	C	CG	CG	T	CG	CT	CG	CG	CG
NC_014947.1	146643	1	5	Substitution	T	C	WL1, WS3	.		.	.	.	.	.	C	.	.	.	.	.	.	C	.	.	.	.
NC_014947.1	146648	1	5	Insertion	T	ALT	WL1, WS3	.		.	.	.	.	.	ALT	.	.	.	.	.	.	ALT	.	.	.	.
NC_014947.1	146652	1	5	Insertion	A	ALT	WL1, WS3	.		.	.	.	.	.	ALT	.	.	.	.	.	.	ALT	.	.	.	.
NC_014947.1	146659	1	23	Deletion	GC	ALT	W276, WL1, WL11, WL15, WL4, WL8, WL9, WS13, WS3, WS5, WS7	.		.	.	.	.	ALT	ALT	ALT	ALT	ALT	ALT	ALT	ALT	ALT	ALT	ALT	REF	REF
NC_014947.1	146672	1	29	Substitution	GGTGGAT	ALT	W276, WL1, WL11, WL15, WL4, WL8, WL9, WS13, WS3, WS5, WS7, WS8	.		.	.	.	.	ALT	ALT	ALT	ALT	ALT	ALT	ALT	ALT	ALT	ALT	ALT	ALT	REF
NC_014947.1	268901	0.5	12	Substitution	T	GT	W276, WS5	Missense		CGB_J1390C	-	c.124A>C	K42Q	GT	.	.	T	TT	TT	TT	TT	T	GT	TT	TT	TT
NC_014948.1	61715	0.75	9	Deletion	GA	.	.	Intron indel	hypothetical	CGB_K0250C	-	c.858+37CTTTTTTTTTTTTTTTTTTTTTTTTG>C	None	REF	REF	REF	REF	REF	REF	REF	REF	REF	REF	REF	REF	REF
NC_014948.1	590270	0.48	37	Insertion	G	.	.	Intron indel	DNA polymerase epsilon, catalytic subunit a,	CGB_K2570C	-	c.1328+26CTTTTTTTTTTTTTTTC>C	None	G	GG	GG	GG	GG	GG	GG	GG	GG	GG	GG	GG	GG
NC_014948.1	598492	0.51	494	Substitution	A	C	W276, WL1, WL8, WL9, WS3, WS5, WS7	.		.	.	.	.	C	C	A	A	A	C	C	A	C	C	C	A	A
NC_014948.1	598498	0.5	470	Substitution	A	C	W276, WL1, WL8, WL9, WS3, WS5, WS7	.		.	.	.	.	C	C	A	A	A	C	C	A	C	C	C	A	A
NC_014948.1	845495	0.83	14	Substitution	G	A	W276, WS13, WS3	.		.	.	.	.	A	.	.	GG	.	.	GG	A	A	.	GG	.	.
NC_014948.1	852047	0.54	1051	Substitution	G	A	W276, WL15, WL8, WL9	.		.	.	.	.	A	G	G	A	G	A	A	G	G	G	G	G	G
NC_014948.1	1021013	0.89	22	Substitution	GTTTTTTTTTTTTTTTTTTTTC	ALT	WS8	.		.	.	.	.	REF	REF	REF	REF	REF	REF	REF	REF	REF	REF	REF	ALT	REF
NC_014948.1	1021013	0.82	309	Insertion	G	ALT1	W276, WL1, WL11, WL8, WL9, WS13, WS3, WS5, WS7	.		.	.	.	.	ALT1	ALT1	ALT1	ALT2	GG	ALT1	ALT1	ALT1	ALT1	ALT1	ALT1	GT	GT
NC_014948.1	1021013	0.82	309	Insertion	G	ALT2	WL15	.		.	.	.	.	ALT1	ALT1	ALT1	ALT2	GG	ALT1	ALT1	ALT1	ALT1	ALT1	ALT1	GT	GT
NC_014948.1	1021013	0.82	309	Substitution	G	GT	WS8, WS9	.		.	.	.	.	ALT1	ALT1	ALT1	ALT2	GG	ALT1	ALT1	ALT1	ALT1	ALT1	ALT1	GT	GT
NC_014949.1	401464	0.5	122	Substitution	T	AC	WL1	Synonymous		CGB_L1660W	+	c.162T>C	None	T	AC	T	T	C	C	C	T	T	T	T	C	T
NC_014949.1	401464	0.5	122	Substitution	T	AC,C	WL1, WL4, WL8, WL9, WS8	Synonymous		CGB_L1660W	+	c.162T>C	None	T	AC	T	T	C	C	C	T	T	T	T	C	T
NC_014949.1	401470	0.5	106	Substitution	T	C,CT	W276, WL1, WL8, WS8	Synonymous		CGB_L1660W	+	c.168T>C	None	C	CT	T	T	T	C	T	T	T	T	T	CT	T
NC_014949.1	401476	0.5	94	Substitution	T	C,CT	W276, WL1, WL15, WL8, WL9	Synonymous		CGB_L1660W	+	c.174T>C	None	C	CT	T	C	T	C	C	T	T	T	T	TT	T
NC_014949.1	731134	0.5	98	Substitution	T	GT	WL8	Intron	50s ribosomal protein l19,	CGB_L3440C	-	c.68-25A>C	None	TT	T	TT	T	TT	GT	T	T	T	T	TT	T	T
NC_014949.1	794974	0.49	434	Substitution	A	.	.	.		.	.	.	.	A	A	A	A	A	A	A	A	A	A	A	A	A
NC_014949.1	795007	0.47	407	Substitution	A	C	WS7	.		.	.	.	.	A	A	A	A	A	A	A	A	A	A	C	A	A
NC_014949.1	820353	0.67	9	Insertion	A	ALT	WL1, WL15, WS8	.		.	.	.	.	.	ALT	AA	ALT	AA	.	.	AA	.	.	.	ALT	AA
NC_014950.1	117872	1	45	Substitution	G	A	W276, WL11, WL15, WL4, WL8, WL9, WS13, WS3, WS5, WS7, WS8	.		.	.	.	.	A	.	A	A	A	A	A	A	A	A	A	A	.
NC_014950.1	489625	0.45	55	Deletion	GC	.	.	Intron indel		CGB_M2430W	+	c.86+5GCCCCCCCCCCCCCCA>G	None	REF	REF	REF	REF	REF	REF	REF	REF	REF	REF	REF	REF	REF
NC_014950.1	541184	0.27,0.27	14	Deletion	CG	.	.	Exon indel	hypothetical	CGB_M3040C	-	c.102GCCCCCCCCCCG>C		REF	REF	REF	REF	REF	REF	REF	REF	REF	REF	REF	REF	REF
NC_014950.1	541184	0.27,0.27	14	Substitution	CG	.	.	Exon indel	hypothetical	CGB_M3040C	-	c.102GCCCCCCCCCCG>C		REF	REF	REF	REF	REF	REF	REF	REF	REF	REF	REF	REF	REF
NC_014950.1	687561	0.98	47	Substitution	T	C	WL1	.		.	.	.	.	TT	C	TT	TT	TT	TT	TT	TT	TT	TT	TT	TT	TT
NC_014951.1	47	1	8	Substitution	T	AC,C	WL15, WS13, WS9	.		.	.	.	.	.	.	.	C	.	A	.	AC	.	.	.	.	AC
NC_014951.1	47	1	8	Substitution	T	A,AC	WL8, WS13, WS9	.		.	.	.	.	.	.	.	C	.	A	.	AC	.	.	.	.	AC
NC_014951.1	2231	0.56	1157	Substitution	A	G	W276, WL1, WL15, WL4, WL8, WL9, WS5, WS7, WS9	Missense		CGB_N0005C	-	c.1730T>C	V577A	G	G	A	G	G	G	G	A	A	G	G	A	G
NC_014951.1	28888	0.62	203	Substitution	TCACT	ALT1	W276, WL1, WL4, WL9, WS9	.		.	.	.	.	ALT1	ALT1	ALT2	REF	ALT1	REF	ALT1	REF	REF	REF	REF	ALT2	ALT1
NC_014951.1	28888	0.62	203	Substitution	TCACT	ALT2	WL11, WS8	.		.	.	.	.	ALT1	ALT1	ALT2	REF	ALT1	REF	ALT1	REF	REF	REF	REF	ALT2	ALT1
NC_014951.1	28889	0.5,0.5	16	Deletion	CACT	.	.	.		.	.	.	.	REF	REF	REF	REF	REF	REF	REF	REF	REF	REF	REF	REF	REF
NC_014951.1	28889	0.5,0.5	16	Substitution	CACT	.	.	.		.	.	.	.	REF	REF	REF	REF	REF	REF	REF	REF	REF	REF	REF	REF	REF
NC_014951.1	28891	0.6	11	Substitution	CT	ALT	WL15	.		.	.	.	.	REF	REF	REF	ALT	REF	REF	REF	REF	REF	REF	REF	REF	REF
NC_014951.1	126977	0.5	17	Insertion	T	.	.	.		.	.	.	.	TT	AT	AT	TT	AT	TT	T	AT	AT	AT	AT	TT	AT
NC_014951.1	126977	0.5	17	Substitution	T	AT	WL1, WL11, WL4, WS13, WS3, WS5, WS7, WS9	.		.	.	.	.	TT	AT	AT	TT	AT	TT	T	AT	AT	AT	AT	TT	AT
NC_014951.1	208826	0.5	265	Substitution	T	C	W276, WL1, WL11, WL15, WL4, WL8, WL9, WS5, WS7, WS8	.		.	.	.	.	C	C	C	C	C	C	C	T	T	C	C	C	T
NC_014951.1	386485	1	6	Substitution	A	G,GT	W276, WL15, WL9	.		.	.	.	.	G	.	.	GT	.	.	G	.	.	.	.	.	.
NC_014951.1	386485	1	6	Substitution	A	GT	WL15	.		.	.	.	.	G	.	.	GT	.	.	G	.	.	.	.	.	.
NC_014951.1	386495	1	5	Deletion	GAGTAATA	ALT	W276, WL9	.		.	.	.	.	ALT	REF	REF	REF	REF	REF	ALT	REF	REF	REF	REF	REF	REF
NC_014951.1	386514	0.5	14	Substitution	A	AG,G	WL1, WL15, WL9, WS13, WS3, WS5, WS7, WS8, WS9	.		.	.	.	.	A	AG	.	G	AA	.	G	AG	AG	AG	AG	AG	AG
NC_014951.1	386656	0.5	23	Substitution	ACT	.	.	Exon indel	hypothetical	CGB_N2191W	+	c.46ACT>C&c.46ACT>C		REF	REF	REF	REF	REF	REF	REF	REF	REF	REF	REF	REF	REF
NC_014951.1	386656	0.5	23	Substitution	ACT	.	.	Exon indel	hypothetical	CGB_N2191W	+	c.46ACT>C&c.46ACT>C		REF	REF	REF	REF	REF	REF	REF	REF	REF	REF	REF	REF	REF
NC_014951.1	386658	0.55	76	Substitution	T	C,CT	WL1, WL15, WS7, WS9	Synonymous		CGB_N2191W	+	c.48T>C	None	T	CT	T	C	T	T	T	T	T	AT	CT	TT	CT
NC_014951.1	386658	0.55	76	Substitution	T	AT	WS5	Synonymous		CGB_N2191W	+	c.48T>C	None	T	CT	T	C	T	T	T	T	T	AT	CT	TT	CT
NC_014951.1	386671	0.6	30	Substitution	ACT	.	.	Missense		CGB_N2191W	+	c.61A>C	T21P	REF	REF	REF	REF	REF	REF	REF	ALT2	REF	REF	REF	REF	REF
NC_014951.1	386671	0.6	30	Substitution	ACT	ALT2	WS13	Missense		CGB_N2191W	+	c.61A>C	T21P	REF	REF	REF	REF	REF	REF	REF	ALT2	REF	REF	REF	REF	REF
NC_014951.1	386672	0.83	14	Substitution	CT	ALT	WL15, WS7	Exon indel	hypothetical	CGB_N2191W	+	c.62CT>C		REF	REF	REF	ALT	REF	REF	REF	REF	REF	REF	ALT	REF	REF
NC_014951.1	386673	1	8	Deletion	TC	ALT	W276	Exon indel	hypothetical	CGB_N2191W	+	c.63TCCCCCCCCCCCCCG>T		ALT	REF	REF	REF	REF	REF	REF	REF	REF	REF	REF	REF	REF
NC_014951.1	552573	0.75	16	Substitution	C	CT,T	WL1, WL11, WL4, WL9, WS13, WS3, WS7	.		.	.	.	.	CC	CT	CT	CC	CT	CC	CT	T	CT	C	T	CC	.
NC_014951.1	556944	1	54	Substitution	CCCC	ALT	W276, WL1, WL11, WL15, WL4, WL8, WL9, WS3, WS5, WS7, WS8, WS9	.		.	.	.	.	ALT	ALT	ALT	ALT	ALT	ALT	ALT	REF	ALT	ALT	ALT	ALT	ALT
NC_014951.1	584133	0.45	260	Substitution	A	G	WS7	Intron	adenosine kinase	CGB_N3220C	-	c.36+14T>C	None	A	A	A	A	A	A	A	A	A	A	G	A	A
