# Supplementary material for: Moderate levels of 5-fluorocytosine cause the emergence of high frequency resistance in cryptococci
Source: Nat Commun. 2021 Jun 8;12:3418. doi: 10.1038/s41467-021-23745-1 (PMC8187385; doi:10.1038/s41467-021-23745-1)
Supplement: Supplementary file 5 — Supplementary data 2 [file 41467_2021_23745_MOESM5_ESM.xlsx]

## Sheet: 13C2 suppressors
Supplementary data 2. Variants detected in suppressor strains derived from 13C2, WL8 and WL9
														Summary of modification in each strain
Chr	Position	AlleleFrequency	Read depth	MutationType	Reference allele	Case genotypes	Type	Gene symbol	Strand	Gene section	Nt change	AA change	Samples	C1952	C1953	C1954	C1955	C1956	KN99	13C2
NC_026751.1	1398995	0.51	876	Substitution	T	CT	Synonymous	CNAG_07704	+	Exon 1	c.210T>C	None	C1954	T	T	CT	T	T	T	T
NC_026756.1	464482	0.51	517	Substitution	A	C	Synonymous	CNAG_06159	+	Exon 3	c.996A>C	None	C1952	C	A	A	A	A	A	A
NC_026753.1	306301	0.86	23	Substitution	AGTGGGA	ALT	Promoter indel	CNAG_04211	-	Promoter		None	C1956	REF	REF	REF	REF	ALT	REF	REF
NC_026748.1	682313	0.5	26	Substitution	AGT	ALT	Promoter indel	CNAG_05191	-	Promoter		None	C1954	REF	REF	ALT	REF	REF	REF	REF
NC_026750.1	1371862	1	33	Substitution	AAA	ALT	Promoter indel	CNAG_02033	-	Promoter		None	C1953	REF	ALT	REF	REF	REF	REF	REF
NC_026751.1	1357615	0.57	66	Substitution	ACT	.	Promoter indel	CNAG_05970	+	Promoter		None	.	REF	REF	REF	REF	REF	REF	REF
NC_026753.1	306300	0.81	174	Substitution	AAGTGGGA	.	Promoter indel	CNAG_04211	-	Promoter		None	.	ALT1	ALT1	ALT1	ALT1	REF	REF	ALT1
NC_026753.1	306300	0.81	174	Substitution	AAGTGGGA	.	Promoter indel	CNAG_04211	-	Promoter		None	.	ALT1	ALT1	ALT1	ALT1	REF	REF	ALT1
NC_026750.1	1371885	0.8	13	Substitution	T	GT	Promoter	CNAG_07650	+	Promoter		None	C1956	CT	CT	CT	C	GT	C	TT
NC_026757.1	367686	1	12	Substitution	T	AC	Nonsense	CNAG_06392	-	Exon 3	c.883A>T	R295*	C1956	A	A	A	.	AC	.	.
NC_026755.1	446904	0.83	11	Deletion	AT	ALT	Non-coding RNA indel	CNAG_12978	-	Exon 1		None	C1953, C1954	REF	ALT	ALT	REF	REF	REF	REF
NC_026755.1	446829	0.75	29	Insertion	G	ALT	Non-coding RNA indel	CNAG_12978	-	Exon 1		None	C1952, C1953, C1954, C1955, C1956,KN99,13C2	ALT	ALT	ALT	ALT	ALT	.	GG
NC_026755.1	446886	1	17	Substitution	G	A	Non-coding RNA	CNAG_12978	-	Exon 1		None	C1952, C1953, C1954, C1955, C1956	A	A	A	A	A	.	.
NC_026751.1	842436	0.99	82	Substitution	C	T	Missense	CNAG_05775	-	Exon 7	c.1535G>A	G512D	C1955	CC	CC	CC	T	CC	CC	CC
NC_026746.1	1354989	0.54	183	Substitution	T	GT	Missense	CNAG_03994	-	Exon 1	c.50A>C	H17P	C1952, C1953, C1955	GT	GT	T	GT	T	T	T
NC_026752.1	646494	1	16	Substitution	A	G,GT	Missense	CNAG_03322	-	Exon 8	c.1231T>C	*411Q	C1952, C1953, C1954, C1955, C1956	G	G	G	GT	GT	AA	T
NC_026758.1	202467	1	13	Substitution	CAGT	ALT	Intron indel	CNAG_05395	-	Intron 2	c.221-24GTCA>G	None	C1956	REF	REF	REF	REF	ALT	REF	REF
NC_026755.1	295300	1	73	Substitution	CCTTT	ALT2	Intron indel	CNAG_01564	+	Intron 1	c.156+34CCTTT>C	None	C1955, C1956	REF	REF	ALT1	ALT2	ALT2	ALT1	REF
NC_026753.1	987236	0.94	55	Insertion	G	ALT	Intron indel	CNAG_04485	-	Intron 6	c.2005+36CTATTTATTTATTTATTTATTTATTTATTT>C	None	C1954	GG	GG	ALT	GG	GG	GG	GG
NC_026747.1	1230430	0.8	82	Substitution	CAGT	ALT	Intron indel	CNAG_07570	-	Intron 1	c.145-18GTCA>G	None	C1954	REF	REF	ALT	REF	REF	REF	REF
NC_026755.1	292510	1	35	Insertion	GGG	ALT	Intron indel	CNAG_01563	-	Intron 9	c.1555-8CCCT>T	None	C1953, C1954, C1956	REF	ALT	ALT	REF	ALT	REF	REF
NC_026755.1	295300	1	21	Insertion	C	ALT	Intron indel	CNAG_01564	+	Intron 1	c.156+34CCTTT>C	None	C1953	CC	ALT	CC	CC	CC	CC	CC
NC_026755.1	291817	0.86	21	Insertion	C	ALT1	Intron indel	CNAG_01563	-	Intron 12	c.1999+26GT>G	None	C1953	AC	ALT1	CC	CC	CC	CC	CC
NC_026758.1	202469	1	29	Substitution	GT	ALT	Intron indel	CNAG_05395	-	Intron 2	c.221-26CA>C	None	C1952, C1955	ALT	REF	REF	ALT	REF	REF	REF
NC_026755.1	293563	0.9	229	Insertion	T	ALT1	Intron indel	CNAG_01563	-	Intron 4	c.955+25ATTT>A	None	C1952, C1953, C1955	ALT1	ALT1	ALT2	ALT1	ALT2	ALT2	ALT2
NC_026755.1	389250	1	70	Deletion	CCTCTCTCTCTCTCTCTCTCTCTCTCTCTCTC	ALT	Intron indel	CNAG_01601	-	Intron 1	c.640-23GGAGAGAGAGAGAGAGAGAGAGAGAGAGAGAG>G	None	C1952, C1953, C1954, C1955, C1956, KN99, 13C2	ALT	ALT	ALT	ALT	ALT	REF	REF
NC_018792.1	1842	1	11	Insertion	GG	ALT	Intron indel	CNAG_09000	+	Intron 2	c.735+15GGT>G	None	C1952	ALT	REF	REF	REF	REF	REF	REF
NC_026755.1	291817	0.86	21	Substitution	C	AC	Intron indel	CNAG_01563	-	Intron 12	c.1999+26GT>G	None	C1952	AC	ALT1	CC	CC	CC	CC	CC
NC_026747.1	1126227	0.68	186	Substitution	GAGGGC	ALT1	Intron indel	CNAG_07531	-	Intron 3	c.156+39CTCCCG>C	None	C1952	ALT1	REF	REF	REF	REF	REF	REF
NC_026755.1	299315	0.6	342	Insertion	A	ALT	Intron indel	CNAG_01565	+	Intron 2	c.1807+36AC>A	None	C1952	ALT	A	A	A	A	A	A
NC_026756.1	196824	0.52	37	Substitution	ACT	.	Intron indel	CNAG_06059	+	Intron 1	c.42+18ACT>C&c.42+18ACT>C	None	.	REF	REF	REF	REF	REF	REF	REF
NC_026747.1	1126224	0.59	45	Substitution	AGAGA	.	Intron indel	CNAG_07531	-	Intron 3	c.156+42TCTCT>C	None	.	REF	REF	REF	REF	REF	REF	REF
NC_026747.1	1230427	0.5	58	Substitution	AGTCAGT	.	Intron indel	CNAG_07570	-	Intron 1	c.145-15TCAGTCA>C	None	.	REF	REF	REF	REF	REF	REF	REF
NC_026747.1	1126227	0.68	186	Substitution	GAGGGC	.	Intron indel	CNAG_07531	-	Intron 3	c.156+39CTCCCG>C	None	.	ALT1	REF	REF	REF	REF	REF	REF
NC_026745.1	668313	0.65	266	Substitution	TCCCA	.	Intron indel	CNAG_00256	+	Intron 1	c.68+11TCCCA>C	None	.	ALT1	ALT1	REF	REF	REF	REF	ALT1
NC_026745.1	668313	0.65	266	Substitution	TCCCA	.	Intron indel	CNAG_00256	+	Intron 1	c.68+11TCCCA>C	None	.	ALT1	ALT1	REF	REF	REF	REF	ALT1
NC_026758.1	838082	0.57	289	Substitution	TG	ALT1	Intron	CNAG_05636	+	Intron 1	c.67+29T>C	None	C1953, C1954	REF	ALT1	ALT1	REF	REF	REF	REF
NC_026758.1	838082	0.57	289	Substitution	TG	.	Intron	CNAG_05636	+	Intron 1	c.67+29T>C	None	.	REF	ALT1	ALT1	REF	REF	REF	REF
NC_026752.1	1147108	0.82	204	Substitution	C	CG	Exon indel	CNAG_03507	-	Exon 1	c.132GCC>G		KN99	ALT1	ALT1	ALT1	ALT1	ALT1	CG	ALT1
NC_026748.1	773276	1	242	Deletion	TATGGGCACCCTCGTAGATAGTTA	ALT	Exon indel	CNAG_05222	+	Exon 4	c.1060TATGGGCACCCTCGTAGATAGTTAT>T		C1952, C1953, C1954, C1955, C1956	ALT	ALT	ALT	ALT	ALT	REF	REF
NC_026746.1	921453	1	422	Insertion	G	ALT	Exon indel	CNAG_03818	-	Exon 2	c.811CAAAAAG>C		C1952, C1953, C1954, C1955, C1956, KN99, 13C2	ALT	ALT	ALT	ALT	ALT	GG	GG
NC_026746.1	1028410	1	425	Insertion	G	ALT	Exon indel	CNAG_03859	-	Exon 4	c.1009CTTTTTTG>C		C1952, C1953, C1954, C1955, C1956, KN99, 13C2	ALT	ALT	ALT	ALT	ALT	GG	GG
NC_026757.1	55225	0.53	50	Substitution	TGGT	.	Exon indel	CNAG_06273	-	Exon 2	c.217ACCA>C		.	REF	REF	REF	REF	REF	REF	REF
NC_026755.1	290043	0.5	275	Substitution	TGCTC	.	Exon indel	CNAG_01562	+	Exon 3	c.405TGCTC>C		.	REF	REF	REF	REF	REF	REF	REF
NC_026755.1	294915	1	15	Substitution	GA	ALT	5-prime UTR indel	CNAG_01563	-	Exon 1	c.-200CT>C	None	C1956	REF	REF	REF	REF	ALT	REF	REF
NC_026745.1	668229	1	23	Substitution	ACCT	ALT	5-prime UTR indel	CNAG_00256	+	Exon 1	c.-6ACCT>A	None	C1954	REF	REF	ALT	REF	REF	REF	REF
NC_026755.1	390018	1	107	Deletion	ATGAAGAT	ALT	5-prime UTR indel	CNAG_01601	-	Exon 1	c.-41TACTTCTAA>T	None	C1952, C1956	ALT	REF	REF	REF	ALT	REF	REF
NC_026755.1	386205	0.92	58	Insertion	CG	ALT	5-prime UTR indel	CNAG_01599	-	Exon 1	c.-1GCCCCCCT>G	None	C1952, C1953, C1955, C1956	ALT	ALT	REF	ALT	ALT	REF	REF
NC_026755.1	383805	0.8	66	Insertion	T	ALT	5-prime UTR indel	CNAG_01597	-	Exon 1	c.-18AA>A&c.-18AA>A	None	C1952, C1953, C1954, C1955	ALT	ALT	ALT	ALT	TT	TT	TT
NC_026751.1	833170	0.5	32	Substitution	AGT	ALT	5-prime UTR indel	CNAG_05771	-	Exon 1	c.-16TCA>C&c.-16TCA>C	None	C1952	ALT	REF	REF	REF	REF	REF	REF
NC_026745.1	665694	0.64	110	Substitution	AA	ALT	5-prime UTR indel	CNAG_00254	+	Exon 1	c.-20AA>C	None	C1952	ALT	REF	REF	REF	REF	REF	REF
NC_026745.1	665686	0.51	44	Substitution	CCCT	.	5-prime UTR indel	CNAG_00254	+	Exon 1	c.-28CCCT>C	None	.	REF	REF	REF	REF	REF	REF	REF
NC_026745.1	1680789	1	92	Substitution	TCCCG	.	5-prime UTR indel	CNAG_00644	-	Exon 1	c.-304AGGGC>A	None	.	ALT1	ALT1	REF	REF	REF	REF	ALT1
NC_026755.1	507148	0.55	470	Substitution	AA	ALT1	5-prime UTR	CNAG_01643	+	Exon 1	c.-113A>C	None	C1952, C1954	ALT1	ALT2	ALT1	ALT2	ALT2	REF	ALT2
NC_026745.1	665695	0.52	233	Substitution	A	AC	5-prime UTR	CNAG_00254	+	Exon 1	c.-19A>C	None	C1952, C1953, C1956	AC	AC	A	A	AC	A	A
NC_026748.1	322973	0.51	430	Substitution	T	.	5-prime UTR	CNAG_05059	+	Exon 1	c.-26T>C	None	.	T	T	T	T	T	T	T
NC_026748.1	322967	0.51	450	Substitution	T	.	5-prime UTR	CNAG_05059	+	Exon 1	c.-32T>C	None	.	T	T	T	T	T	T	T
NC_026752.1	641781	0.56	461	Substitution	T	.	5-prime UTR	CNAG_03320	+	Exon 2	c.-18T>C	None	.	T	T	T	T	T	T	T
NC_026755.1	507148	0.55	470	Substitution	AA	.	5-prime UTR	CNAG_01643	+	Exon 1	c.-113A>C	None	.	ALT1	ALT2	ALT1	ALT2	ALT2	REF	ALT2
NC_026756.1	774040	1	12	Substitution	CGGCCC	ALT2	.	.	.	.	.	.	KN99,	ALT1	ALT1	REF	REF	REF	ALT2	ALT1
NC_026746.1	910897	0.91	71	Insertion	A	ALT	.	.	.	.	.	.	C1955	AA	AA	AA	ALT	AA	AA	AA
NC_026747.1	1409159	1	75	Substitution	C	T	.	.	.	.	.	.	C1955	CC	CC	CC	T	CC	CC	CC
NC_026751.1	549588	0.6	17	Substitution	A	G	.	.	.	.	.	.	C1954	A	AA	G	C	A	.	AC
NC_026751.1	567836	0.86	29	Substitution	ACCCA	ALT	.	.	.	.	.	.	C1953	REF	ALT	REF	REF	REF	REF	REF
NC_026753.1	1186060	0.57	114	Substitution	G	A	.	.	.	.	.	.	C1952, C1955	A	G	G	A	G	G	G
NC_026752.1	774	1	10	Substitution	C	A	.	.	.	.	.	.	C1952, C1953, C1955	A	A	.	A	.	.	.
NC_026752.1	766	1	11	Substitution	C	A	.	.	.	.	.	.	C1952, C1953, C1955	A	A	.	A	.	.	.
NC_026756.1	3974	1	19	Substitution	C	T	.	.	.	.	.	.	C1952, C1953, C1954, C1955	T	T	T	T	.	.	.
NC_026755.1	189811	0.54	55	Insertion	T	ALT	.	.	.	.	.	.	C1952, C1953, C1954, C1955	ALT	ALT	ALT	ALT	T	T	TT
NC_026753.1	1186104	0.59	225	Substitution	G	C	.	.	.	.	.	.	C1952	C	G	G	G	G	G	G
NC_026751.1	567836	0.88	204	Substitution	ACCCA	.	.	.	.	.	.	.	.	ALT1	REF	REF	REF	REF	ALT1	REF
NC_026751.1	567836	0.88	204	Substitution	ACCCA	.	.	.	.	.	.	.	.	ALT1	REF	REF	REF	REF	ALT1	REF

## Sheet: WL8 and WL9 suppressors
Supplementary data 2. Variants detected in suppressor strains derived from 13C2, WL8 and WL9
														Summary of modification in each strain
Chr	Position	AlleleFrequency	Read depth	MutationType	Reference allele	Case genotypes	Type	Gene symbol	Strand	Gene section	Nt change	AA change	Samples	C1933	C1934	C1935	C1936	C1937	C1943	C1944	C1945	C1946	C1947	WL8	WL9	WL9D28
NC_014938.1	580403	0.67	107	Substitution	C	CG,G	Synonymous	CGB_A2730C	-	Exon 1	c.12G>C	None	C1933, C1936	G	C	C	CG	C	C	C	C	C	C	C	C	C
NC_014940.1	448256	0.57	125	Substitution	AGGA	.	Synonymous	CGB_C2240C	-	Exon 6	c.1953T>C	None	.	ALT1	REF	REF	REF	REF	REF	REF	REF	REF	ALT1	REF	REF	REF
NC_014940.1	448256	0.57	125	Substitution	AGGA	.	Synonymous	CGB_C2240C	-	Exon 6	c.1953T>C	None	.	ALT1	REF	REF	REF	REF	REF	REF	REF	REF	ALT1	REF	REF	REF
NC_014940.1	448256	0.57	125	Substitution	AGGA	ALT1	Synonymous	CGB_C2240C	-	Exon 6	c.1953T>C	None	C1933, C1947	ALT1	REF	REF	REF	REF	REF	REF	REF	REF	ALT1	REF	REF	REF
NC_014951.1	386658	0.5	198	Substitution	T	CT	Synonymous	CGB_N2191W	+	Exon 1	c.48T>C	None	C1934, C1943, C1947	T	CT	T	T	T	CT	T	T	T	CT	T	T	T
NC_014941.1	91707	0.51	423	Substitution	C	T	Splice-5	CGB_D0330C	-	Intron 8	c.487+1G>A	None	C1936, C1937	C	C	C	T	T	CC	CC	CC	CC	CC	CC	CC	CC
NC_014938.1	580438	0.54	13	Substitution	GT	ALT	Promoter indel	CGB_A2730C	-	Promoter		None	WL8	REF	REF	REF	REF	REF	REF	REF	REF	REF	REF	ALT	REF	REF
NC_014940.1	549261	0.6	33	Deletion	AG	.	Promoter indel	CGB_C2620C	-	Promoter		None	.	REF	REF	REF	REF	REF	REF	REF	REF	REF	REF	REF	REF	REF
NC_014941.1	1503969	0.67	28	Deletion	CGTTGACT	.	Promoter indel	CGB_D6540W	+	Promoter		None	.	REF	REF	REF	REF	REF	REF	REF	REF	REF	REF	REF	REF	REF
NC_014944.1	614689	0.62	86	Deletion	CTATACT	ALT	Promoter indel	CGB_G3240W	+	Promoter		None	C1933, C1935, C1936, C1946	ALT	REF	ALT	ALT	REF	REF	REF	REF	ALT	REF	REF	REF	REF
NC_014944.1	614692	0.5	11	Substitution	TACT	.	Promoter indel	CGB_G3240W	+	Promoter		None	.	REF	REF	REF	REF	REF	REF	REF	REF	REF	REF	REF	REF	REF
NC_014944.1	614693	0.6	20	Substitution	ACT	.	Promoter indel	CGB_G3240W	+	Promoter		None	.	REF	REF	REF	REF	REF	REF	REF	REF	REF	REF	REF	REF	REF
NC_014944.1	614694	0.5	57	Substitution	CT	ALT	Promoter indel	CGB_G3240W	+	Promoter		None	WL9D28	REF	REF	REF	REF	REF	REF	REF	REF	REF	REF	REF	REF	ALT
NC_014944.1	614695	0.57,0.57	11	Deletion	TC	.	Promoter indel	CGB_G3240W	+	Promoter		None	.	REF	REF	REF	REF	REF	REF	REF	REF	REF	REF	REF	REF	REF
NC_014944.1	614695	0.57,0.57	11	Substitution	TC	.	Promoter indel	CGB_G3240W	+	Promoter		None	.	REF	REF	REF	REF	REF	REF	REF	REF	REF	REF	REF	REF	REF
NC_014947.1	144606	0.73	145	Deletion	CTTG	ALT	Promoter indel	CGB_J0510W	+	Promoter		None	C1935	REF	REF	ALT	REF	REF	REF	REF	REF	REF	REF	REF	REF	REF
NC_014950.1	147014	0.62	20	Insertion	C	ALT	Promoter indel	CGB_M0470C	-	Promoter		None	C1945	CC	CC	CC	CC	CC	CC	CC	ALT	CC	CC	CC	CC	CC
NC_014942.1	250524	0.55	620	Substitution	T	CT	Promoter	CGB_E1220W	+	Promoter		None	WL8	T	T	T	T	T	T	T	T	T	T	CT	T	T
NC_014942.1	250530	0.52	644	Substitution	T	C	Promoter	CGB_E1220W	+	Promoter		None	C1945	T	T	T	T	T	T	T	C	T	T	T	T	T
NC_014944.1	614672	0.52	151	Substitution	T	CT	Promoter	CGB_G3240W	+	Promoter		None	C1935, C1936, C1944, C1945, C1947, WL8, WL9, WL9D28	T	T	CT	CT	T	T	CT	CT	T	CT	CT	CT	CT
NC_014945.1	487085	0.56	322	Substitution	AGT	.	Promoter	CGB_H2190C	-	Promoter		None	.	ALT1	REF	REF	REF	ALT1	REF	REF	REF	REF	REF	REF	REF	REF
NC_014945.1	487085	0.56	322	Substitution	AGT	ALT1	Promoter	CGB_H2190C	-	Promoter		None	C1933, C1937	ALT1	REF	REF	REF	ALT1	REF	REF	REF	REF	REF	REF	REF	REF
NC_014947.1	144607	0.5	53	Substitution	T	CT	Promoter	CGB_J0510W	+	Promoter		None	C1935, C1936, C1943, C1944, C1945, C1946, WL9D28	T	T	CT	CT	T	CT	CT	CT	CT	T	TT	TT	CT
NC_014943.1	113721	1	431	Substitution	A	C	Nonsense	CGB_F0330C	-	Exon 1	c.135T>G	Y45*	C1943, C1944, C1945, C1946, C1947	AA	AA	AA	AA	AA	C	C	C	C	C	AA	AA	AA
NC_014946.1	529584	0.58	402	Substitution	C	T	Nonsense	CGB_I2500W	+	Exon 4	c.4144C>T	R1382*	C1933, C1934, C1937	T	T	C	C	T	CC	CC	CC	CC	CC	CC	CC	CC
NC_014938.1	842711	0.5	207	Substitution	TT	.	Missense	CGB_A4210C	-	Exon 1	c.113A>C	N38T	.	REF	REF	REF	REF	REF	REF	REF	REF	REF	REF	REF	ALT1	REF
NC_014938.1	842711	0.5	207	Substitution	TT	ALT1	Missense	CGB_A4210C	-	Exon 1	c.113A>C	N38T	WL9	REF	REF	REF	REF	REF	REF	REF	REF	REF	REF	REF	ALT1	REF
NC_014940.1	1818299	0.55	86	Substitution	C	G	Missense	CGB_C9190W	+	Exon 4	c.229C>G	R77G	C1945	CC	CC	CC	CC	CC	CC	CC	G	CC	CC	CC	CC	CC
NC_014941.1	75601	0.52	282	Substitution	T	C,CT	Missense	CGB_D0270W	+	Exon 6	c.470T>C	L157P	C1933, C1934, C1935, C1936, C1937, C1945, C1946, WL9D28	CT	C	CT	C	CT	T	T	CT	C	T	T	T	CT
NC_014941.1	75615	0.59	478	Substitution	G	C	Missense	CGB_D0270W	+	Exon 6	c.484G>C	A162P	C1933, C1934, C1944, C1945	C	C	G	G	G	G	C	C	G	G	G	G	G
NC_014941.1	75621	0.66	489	Substitution	G	C	Missense	CGB_D0270W	+	Exon 6	c.490G>C	A164P	C1933, C1934, C1943	C	C	G	G	G	C	G	G	G	G	G	G	G
NC_014941.1	92181	0.64	441	Substitution	T	A	Missense	CGB_D0330C	-	Exon 5	c.160A>T	I54F	C1933, C1935, C1936, C1937	A	T	A	A	A	TT	TT	TT	TT	TT	TT	TT	TT
NC_014941.1	92519	1	407	Substitution	C	G	Missense	CGB_D0330C	-	Exon 3	c.56G>C	G19A	C1943, C1944, C1945, C1946, C1947	CC	CC	CC	CC	CC	G	G	G	G	G	CC	CC	CC
NC_014941.1	694738	0.54	451	Substitution	T	A	Missense	CGB_D3100W	+	Exon 8	c.1469T>A	I490N	C1933, C1934	A	A	T	T	T	TT	TT	TT	TT	TT	TT	TT	TT
NC_014942.1	15096	0.52	44	Substitution	T	C	Missense	CGB_E0040C	-	Exon 4	c.1000A>G	R334G	C1946	TT	TT	TT	TT	TT	TT	TT	TT	C	TT	TT	TT	TT
NC_014945.1	970344	0.25,0.25	62	Substitution	T	CT	Missense	CGB_H4500C	-	Exon 3	c.125A>G	D42G	C1934, C1935	T	CT	CT	T	T	TT	AT	T	GT	T	TT	TT	T
NC_014945.1	970344	0.25,0.25	62	Substitution	T	AT	Missense	CGB_H4500C	-	Exon 3	c.125A>G	D42G	C1944	T	CT	CT	T	T	TT	AT	T	GT	T	TT	TT	T
NC_014945.1	970344	0.25,0.25	62	Substitution	T	GT	Missense	CGB_H4500C	-	Exon 3	c.125A>G	D42G	C1946	T	CT	CT	T	T	TT	AT	T	GT	T	TT	TT	T
NC_014945.1	970380	1	68	Substitution	C	AT	Missense	CGB_H4500C	-	Exon 3	c.89G>T	G30V	WL9D28	A	A	A	A	A	A	A	A	A	A	A	A	AT
NC_014947.1	268883	0.53	136	Substitution	T	.	Missense	CGB_J1390C	-	Exon 3	c.142A>C	T48P	.	T	GT	T	T	GT	GT	T	GT	T	T	GT	GT	T
NC_014949.1	673840	0.55	97	Substitution	T	A	Missense	CGB_L3220W	+	Exon 9	c.2157T>A	N719K	C1936	TT	TT	TT	A	TT	TT	TT	TT	TT	TT	TT	TT	TT
NC_014950.1	76669	0.51	555	Substitution	T	C	Missense	CGB_M0300W	+	Exon 1	c.28T>C	S10P	C1933, C1936, C1944, C1946	C	T	T	C	T	T	C	T	C	T	T	T	T
NC_014940.1	936153	0.68	84	Substitution	AGT	ALT	Intron indel	CGB_C4420C	-	Intron 1	c.88+9TCA>C&c.88+9TCA>C	None	C1934, WL9D28	REF	ALT	REF	REF	REF	REF	REF	REF	REF	REF	REF	REF	ALT
NC_014940.1	936154	0.53	50	Substitution	GT	.	Intron indel	CGB_C4420C	-	Intron 1	c.88+8CA>C	None	.	REF	REF	REF	REF	REF	REF	REF	REF	REF	REF	REF	REF	REF
NC_014941.1	75338	0.6	21	Substitution	CGCT	.	Intron indel	CGB_D0270W	+	Intron 4	c.309+32CGCT>C	None	.	REF	REF	REF	REF	REF	REF	REF	REF	REF	REF	REF	REF	REF
NC_014941.1	75369	0.7	17	Deletion	TC	ALT	Intron indel	CGB_D0270W	+	Intron 4	c.310-27TCCCCCCCCCCCCT>T	None	C1937	REF	REF	REF	REF	ALT	REF	REF	REF	REF	REF	REF	REF	REF
NC_014942.1	866515	0.81	401	Substitution	TT	.	Intron indel	CGB_E4440W	+	Intron 3	c.298-30TT>C	None	.	ALT1	ALT1	ALT1	ALT1	ALT1	REF	REF	ALT1	ALT1	ALT1	REF	ALT1	ALT1
NC_014942.1	866515	0.81	401	Substitution	TT	ALT1	Intron indel	CGB_E4440W	+	Intron 3	c.298-30TT>C	None	C1933, C1934, C1935, C1936, C1937, C1945, C1946, C1947, WL9, WL9D28	ALT1	ALT1	ALT1	ALT1	ALT1	REF	REF	ALT1	ALT1	ALT1	REF	ALT1	ALT1
NC_014946.1	858077	0.89	481	Substitution	TCCCTCT	ALT1	Intron indel	CGB_I4200W	+	Intron 11	c.1420+24TCCCTCT>C	None	C1933, C1934, C1935, C1936, C1937, C1943, C1944, C1945, C1946, C1947, WL9D28	ALT1	ALT1	ALT1	ALT1	ALT1	ALT1	ALT1	ALT1	ALT1	ALT1	REF	ALT2	ALT1
NC_014946.1	858077	0.89	481	Substitution	TCCCTCT	ALT2	Intron indel	CGB_I4200W	+	Intron 11	c.1420+24TCCCTCT>C	None	WL9	ALT1	ALT1	ALT1	ALT1	ALT1	ALT1	ALT1	ALT1	ALT1	ALT1	REF	ALT2	ALT1
NC_014946.1	858088	0.83	466	Substitution	TT	ALT1	Intron indel	CGB_I4200W	+	Intron 11	c.1420+35TT>C	None	C1933, C1934, C1936, C1937, C1944, WL9D28	ALT1	ALT1	ALT2	ALT1	ALT1	REF	ALT1	ALT2	ALT2	REF	REF	REF	ALT1
NC_014946.1	858088	0.83	466	Substitution	TT	ALT2	Intron indel	CGB_I4200W	+	Intron 11	c.1420+35TT>C	None	C1935, C1945, C1946	ALT1	ALT1	ALT2	ALT1	ALT1	REF	ALT1	ALT2	ALT2	REF	REF	REF	ALT1
NC_014941.1	75348	0.5	315	Substitution	T	C,CT	Intron	CGB_D0270W	+	Intron 4	c.309+42T>C	None	C1934, C1943, C1947	T	C	T	T	T	C	T	T	T	CT	T	T	T
NC_014941.1	75369	0.53	189	Deletion	TC	.	Intron	CGB_D0270W	+	Intron 4	c.310-27T>C	None	.	REF	REF	REF	REF	REF	REF	REF	REF	REF	ALT1	REF	REF	REF
NC_014941.1	75369	0.53	189	Substitution	TC	ALT1	Intron	CGB_D0270W	+	Intron 4	c.310-27T>C	None	C1947	REF	REF	REF	REF	REF	REF	REF	REF	REF	ALT1	REF	REF	REF
NC_014942.1	1284219	0.36,0.3	204	Substitution	A	AC	Intron	CGB_E6600C	-	Intron 1	c.125+6T>C	None	C1935	A	A	AC	A	A	A	A	A	A	A	AG	A	A
NC_014942.1	1284219	0.36,0.3	204	Substitution	A	AG	Intron	CGB_E6600C	-	Intron 1	c.125+6T>C	None	WL8	A	A	AC	A	A	A	A	A	A	A	AG	A	A
NC_014943.1	1183070	0.52	622	Substitution	A	AG	Intron	CGB_F6195W	+	Intron 1	c.197-30A>G	None	WL9	A	A	A	A	A	A	A	A	A	A	A	AG	A
NC_014945.1	486953	0.56	234	Substitution	A	.	Intron	CGB_H2190C	-	Intron 1	c.92+25T>C	None	.	G	A	A	G	G	G	A	A	G	G	G	A	G
NC_014945.1	486964	0.53	253	Substitution	A	G	Intron	CGB_H2190C	-	Intron 1	c.92+14T>C	None	C1933, C1936, C1946	G	A	A	G	A	A	A	A	G	A	A	A	A
NC_014951.1	584133	0.52	427	Substitution	A	G	Intron	CGB_N3220C	-	Intron 1	c.36+14T>C	None	C1945	A	A	A	A	A	A	A	G	A	A	A	A	A
NC_014938.1	1505512	0.58	113	Substitution	TCCG	.	Exon indel	CGB_A7420W	+	Exon 1	c.404TCCG>C		.	ALT1	REF	REF	REF	REF	REF	REF	REF	REF	ALT1	REF	REF	REF
NC_014938.1	1505512	0.58	113	Substitution	TCCG	.	Exon indel	CGB_A7420W	+	Exon 1	c.404TCCG>C		.	ALT1	REF	REF	REF	REF	REF	REF	REF	REF	ALT1	REF	REF	REF
NC_014938.1	1505512	0.58	113	Substitution	TCCG	ALT1	Exon indel	CGB_A7420W	+	Exon 1	c.404TCCG>C		C1933, C1947	ALT1	REF	REF	REF	REF	REF	REF	REF	REF	ALT1	REF	REF	REF
NC_014940.1	448253	0.67	162	Substitution	AGGAGGA	ALT	Exon indel	CGB_C2240C	-	Exon 6	c.1956TCCTCCT>C		C1944, C1945	REF	REF	REF	REF	REF	REF	ALT	ALT	REF	REF	REF	REF	REF
NC_014940.1	448253	0.77	49	Substitution	AGGAGGAGGC	ALT	Exon indel	CGB_C2240C	-	Exon 6	c.1956TCCTCCTCCG>C		C1946	REF	REF	REF	REF	REF	REF	REF	REF	ALT	REF	REF	REF	REF
NC_014941.1	75595	0.43,0.45	219	Insertion	TCCCCCT	.	Exon indel	CGB_D0270W	+	Exon 6	c.464TCCCCCT>T		.	REF	REF	REF	REF	REF	REF	REF	REF	REF	REF	REF	REF	REF
NC_014941.1	75595	0.43,0.45	219	Substitution	TCCCCCT	.	Exon indel	CGB_D0270W	+	Exon 6	c.464TCCCCCT>T		.	REF	REF	REF	REF	REF	REF	REF	REF	REF	REF	REF	REF	REF
NC_014941.1	75595	0.43,0.45	219	Substitution	TCCCCCT	.	Exon indel	CGB_D0270W	+	Exon 6	c.464TCCCCCT>T		.	REF	REF	REF	REF	REF	REF	REF	REF	REF	REF	REF	REF	REF
NC_014941.1	75627	0.59	499	Substitution	GG	ALT	Exon indel	CGB_D0270W	+	Exon 6	c.496GG>C		C1933	ALT	REF	REF	REF	REF	REF	REF	REF	REF	REF	REF	REF	REF
NC_014943.1	679687	1	119	Substitution	CAT	ALT	Exon indel	CGB_F3470W	+	Exon 4	c.1646CAT>C&c.1646CAT>A		C1946, WL9	REF	REF	REF	REF	REF	REF	REF	REF	ALT	REF	REF	ALT	REF
NC_014943.1	679690	0.96	92	Substitution	TGGCT	ALT	Exon indel	CGB_F3470W	+	Exon 4	c.1649TGGCT>T		C1946, WL9	REF	REF	REF	REF	REF	REF	REF	REF	ALT	REF	REF	ALT	REF
NC_014944.1	619787	0.97	491	Deletion	TA	ALT	Exon indel	CGB_G3260C	-	Exon 6	c.829ATT>A		C1933, C1934, C1935, C1936, C1937, WL8	ALT	ALT	ALT	ALT	ALT	REF	REF	REF	REF	REF	ALT	REF	REF
NC_014944.1	620078	0.96	476	Deletion	CA	ALT	Exon indel	CGB_G3260C	-	Exon 6	c.538GTT>G		C1943, C1944, C1945, C1946, C1947, WL9	REF	REF	REF	REF	REF	ALT	ALT	ALT	ALT	ALT	REF	ALT	REF
NC_014945.1	486833	0.6	121	Substitution	TGA	.	Exon indel	CGB_H2190C	-	Exon 2	c.181ACT>C&c.181ACT>C		.	ALT1	ALT1	REF	REF	ALT1	REF	REF	REF	REF	ALT1	REF	ALT1	ALT1
NC_014947.1	268882	0.5	17	Substitution	GT	.	Exon indel	CGB_J1390C	-	Exon 3	c.143CA>C		.	REF	REF	REF	REF	REF	REF	REF	REF	REF	REF	REF	REF	REF
NC_014949.1	117525	0.46,0.42	117	Substitution	AGT	.	Exon indel	CGB_L0360C	-	Exon 3	c.460TCA>T&c.460TCA>C		.	REF	REF	REF	REF	REF	REF	REF	REF	REF	REF	REF	REF	REF
NC_014949.1	117525	0.46,0.42	117	Substitution	AGT	.	Exon indel	CGB_L0360C	-	Exon 3	c.460TCA>T&c.460TCA>C		.	REF	REF	REF	REF	REF	REF	REF	REF	REF	REF	REF	REF	REF
NC_014949.1	117525	0.46,0.42	117	Substitution	AGT	.	Exon indel	CGB_L0360C	-	Exon 3	c.460TCA>T&c.460TCA>C		.	REF	REF	REF	REF	REF	REF	REF	REF	REF	REF	REF	REF	REF
NC_014951.1	386656	0.67	26	Substitution	ACT	ALT	Exon indel	CGB_N2191W	+	Exon 1	c.46ACT>C&c.46ACT>C		C1934	REF	ALT	REF	REF	REF	REF	REF	REF	REF	REF	REF	REF	REF
NC_014951.1	386657	0.64	16	Substitution	CT	ALT	Exon indel	CGB_N2191W	+	Exon 1	c.47CT>C		C1943	REF	REF	REF	REF	REF	ALT	REF	REF	REF	REF	REF	REF	REF
NC_014951.1	386666	0.6	10	Substitution	TTA	ALT	Exon indel	CGB_N2191W	+	Exon 1	c.56TTA>C&c.56TTA>T		C1933	ALT	REF	REF	REF	REF	REF	REF	REF	REF	REF	REF	REF	REF
NC_014938.1	215963	0.58,0.55	291	Substitution	AGT	ALT1	.	.	.	.	.	.	C1935, C1943, C1945, C1946, WL9D28	REF	REF	ALT1	REF	REF	ALT1	REF	ALT1	ALT1	ALT2	REF	REF	ALT1
NC_014938.1	215963	0.58,0.55	291	Substitution	AGT	ALT2	.	.	.	.	.	.	C1947	REF	REF	ALT1	REF	REF	ALT1	REF	ALT1	ALT1	ALT2	REF	REF	ALT1
NC_014938.1	551776	0.89	77	Deletion	TA	ALT	.	.	.	.	.	.	WL9D28	REF	REF	REF	REF	REF	REF	REF	REF	REF	REF	REF	REF	ALT
NC_014939.1	47241	0.68	397	Substitution	T	G	.	.	.	.	.	.	C1933, C1934, C1935, C1936, C1944, C1945, WL9D28	G	G	G	G	T	T	G	G	T	T	T	T	G
NC_014939.1	163300	0.51	72	Substitution	C	.	.	.	.	.	.	.	.	CC	CC	CC	CC	CC	CC	CC	CC	CC	C	CC	CC	CC
NC_014939.1	591682	0.58	22	Insertion	C	ALT1	.	.	.	.	.	.	WL9	CC	AC	CC	AC	AC	AC	CC	CC	AC	CC	AC	ALT1	AC
NC_014939.1	808667	0.6	28	Substitution	T	CG,GT	.	.	.	.	.	.	C1943, WL9	CT	CT	C	C	C	GT	AT	.	CT	CT	C	CG	.
NC_014939.1	808667	0.6	28	Substitution	T	AT	.	.	.	.	.	.	C1944	CT	CT	C	C	C	GT	AT	.	CT	CT	C	CG	.
NC_014939.1	808694	1	21	Substitution	T	GT	.	.	.	.	.	.	WL9D28	CT	C	CT	T	C	CT	TT	.	.	CT	C	C	GT
NC_014940.1	373286	0.5,0.42	220	Substitution	TA	.	.	.	.	.	.	.	.	REF	REF	REF	REF	REF	REF	REF	REF	REF	REF	REF	REF	REF
NC_014940.1	373286	0.5,0.42	220	Substitution	TA	.	.	.	.	.	.	.	.	REF	REF	REF	REF	REF	REF	REF	REF	REF	REF	REF	REF	REF
NC_014940.1	373286	0.5,0.42	220	Substitution	TA	.	.	.	.	.	.	.	.	REF	REF	REF	REF	REF	REF	REF	REF	REF	REF	REF	REF	REF
NC_014940.1	373286	0.5,0.42	220	Substitution	TA	.	.	.	.	.	.	.	.	REF	REF	REF	REF	REF	REF	REF	REF	REF	REF	REF	REF	REF
NC_014940.1	539471	0.38,0.38	11	Deletion	CGGGGGGGGGGGC	.	.	.	.	.	.	.	.	REF	REF	REF	REF	REF	REF	REF	REF	REF	REF	REF	REF	REF
NC_014940.1	539471	0.38,0.38	11	Substitution	CGGGGGGGGGGGC	.	.	.	.	.	.	.	.	REF	REF	REF	REF	REF	REF	REF	REF	REF	REF	REF	REF	REF
NC_014940.1	795585	0.56	79	Substitution	T	A	.	.	.	.	.	.	C1943	TT	TT	TT	TT	TT	A	TT	TT	TT	TT	TT	TT	TT
NC_014940.1	1432204	0.88	82	Substitution	T	C	.	.	.	.	.	.	WL9D28	TT	TT	TT	TT	TT	TT	TT	TT	TT	TT	TT	TT	C
NC_014941.1	136356	0.37,0.43	355	Substitution	AGT	.	.	.	.	.	.	.	.	REF	REF	REF	REF	REF	REF	REF	REF	REF	REF	REF	REF	REF
NC_014941.1	136356	0.37,0.43	355	Substitution	AGT	.	.	.	.	.	.	.	.	REF	REF	REF	REF	REF	REF	REF	REF	REF	REF	REF	REF	REF
NC_014941.1	136356	0.37,0.43	355	Substitution	AGT	.	.	.	.	.	.	.	.	REF	REF	REF	REF	REF	REF	REF	REF	REF	REF	REF	REF	REF
NC_014941.1	136357	0.57	78	Substitution	GT	.	.	.	.	.	.	.	.	REF	REF	REF	REF	REF	REF	REF	REF	REF	REF	REF	REF	REF
NC_014941.1	707327	0.52	63	Substitution	CCT	.	.	.	.	.	.	.	.	REF	REF	REF	REF	REF	REF	REF	REF	REF	REF	REF	REF	REF
NC_014941.1	711188	0.56	157	Substitution	ACCCTCCCGCCCA	ALT	.	.	.	.	.	.	C1934	REF	ALT	REF	REF	REF	REF	REF	REF	REF	REF	REF	REF	REF
NC_014941.1	727704	1	12	Insertion	CTC	ALT	.	.	.	.	.	.	C1934, C1937, C1945	REF	ALT	REF	REF	ALT	REF	REF	ALT	REF	REF	REF	REF	REF
NC_014941.1	742276	1	11	Substitution	ATT	ALT	.	.	.	.	.	.	WL9	REF	REF	REF	REF	REF	REF	REF	REF	REF	REF	REF	ALT	REF
NC_014941.1	1158036	0.56	359	Substitution	A	G	.	.	.	.	.	.	C1933, C1934, C1936, C1937, C1944, C1945, C1947, WL9D28	G	G	A	G	G	A	G	G	A	G	AA	A	G
NC_014941.1	1158171	0.6	337	Substitution	ACT	.	.	.	.	.	.	.	.	ALT1	ALT1	ALT1	ALT1	ALT1	ALT1	REF	ALT1	ALT1	ALT1	REF	REF	ALT1
NC_014941.1	1158171	0.6	337	Substitution	ACT	ALT1	.	.	.	.	.	.	C1933, C1934, C1935, C1936, C1937, C1943, C1945, C1946, C1947, WL9D28	ALT1	ALT1	ALT1	ALT1	ALT1	ALT1	REF	ALT1	ALT1	ALT1	REF	REF	ALT1
NC_014941.1	1598150	1	14	Substitution	T	C	.	.	.	.	.	.	C1934, C1935, C1936, C1937, C1945, WL9D28	.	C	C	C	C	.	.	C	.	.	.	.	C
NC_014941.1	1728454	0.51	70	Substitution	A	C	.	.	.	.	.	.	C1947	AA	AA	AA	AA	AA	AA	AA	AA	AA	C	AA	AA	AA
NC_014942.1	250378	0.4,0.4	90	Substitution	TCT	.	.	.	.	.	.	.	.	REF	REF	REF	REF	REF	REF	REF	REF	REF	REF	REF	REF	REF
NC_014942.1	250378	0.4,0.4	90	Substitution	TCT	.	.	.	.	.	.	.	.	REF	REF	REF	REF	REF	REF	REF	REF	REF	REF	REF	REF	REF
NC_014942.1	250411	0.58	358	Substitution	A	G	.	.	.	.	.	.	C1933, WL9	G	A	A	A	A	A	A	A	A	A	A	G	A
NC_014942.1	250417	0.55	315	Substitution	A	AG	.	.	.	.	.	.	C1944, C1945	A	A	A	A	A	A	AG	AG	A	A	A	A	A
NC_014942.1	503184	0.67	25	Substitution	CGGC	.	.	.	.	.	.	.	.	REF	REF	ALT1	REF	REF	REF	REF	ALT1	REF	REF	REF	REF	REF
NC_014942.1	503184	0.67	25	Substitution	CGGC	ALT1	.	.	.	.	.	.	C1935, C1945	REF	REF	ALT1	REF	REF	REF	REF	ALT1	REF	REF	REF	REF	REF
NC_014942.1	503196	0.5	12	Substitution	A	AG,G	.	.	.	.	.	.	C1934, C1935, C1936, C1937, C1943, C1945, C1947, WL9D28	AA	AG	G	AG	AG	G	AA	G	.	G	AA	AA	AG
NC_014942.1	503215	1	26	Substitution	A	G	.	.	.	.	.	.	C1933, C1934, C1936, C1937, C1943, C1944, C1945, WL8, WL9D28	G	G	.	G	G	G	G	G	.	.	G	.	G
NC_014942.1	503245	1	30	Substitution	A	G	.	.	.	.	.	.	C1933, C1934, C1935, C1936, C1937, C1943, C1945, C1946, WL8, WL9D28	G	G	G	G	G	G	.	G	G	.	G	.	G
NC_014942.1	503252	1	33	Substitution	A	G	.	.	.	.	.	.	C1933, C1934, C1935, C1936, C1937, C1943, C1945, C1946, WL8, WL9D28	G	G	G	G	G	G	.	G	G	.	G	.	G
NC_014942.1	503260	1	12	Substitution	TT	ALT	.	.	.	.	.	.	C1933, C1934, WL8	ALT	ALT	REF	REF	REF	REF	REF	REF	REF	REF	ALT	REF	REF
NC_014942.1	503280	1	41	Substitution	AAC	ALT2	.	.	.	.	.	.	C1935	ALT1	ALT1	ALT2	ALT1	ALT1	ALT1	ALT1	ALT1	ALT1	REF	ALT1	REF	REF
NC_014942.1	503305	0.5	55	Substitution	A	AG,G	.	.	.	.	.	.	C1933, C1936, C1945, C1947	AG	A	A	G	A	A	AC	AG	A	AG	AA	AC	A
NC_014942.1	503305	0.5	55	Substitution	A	AC	.	.	.	.	.	.	C1944, WL9	AG	A	A	G	A	A	AC	AG	A	AG	AA	AC	A
NC_014942.1	621444	0.58	77	Deletion	ATGTGT	ALT	.	.	.	.	.	.	C1935	REF	REF	ALT	REF	REF	REF	REF	REF	REF	REF	REF	REF	REF
NC_014944.1	614467	0.5	405	Substitution	T	G,GT	.	.	.	.	.	.	C1933, C1937, WL8, WL9D28	G	T	T	T	G	T	T	T	T	T	GT	T	G
NC_014944.1	1091811	0.64	319	Substitution	T	G	.	.	.	.	.	.	C1933, C1934, C1935, C1936, C1937, C1943, C1944, C1945, C1946, C1947, WL9D28	G	G	G	G	G	G	G	G	G	G	T	T	G
NC_014944.1	1091813	0.56	51	Substitution	GAT	.	.	.	.	.	.	.	.	REF	REF	REF	REF	REF	REF	REF	REF	REF	REF	REF	REF	REF
NC_014944.1	1091823	0.61	66	Substitution	AAGA	.	.	.	.	.	.	.	.	REF	REF	REF	REF	REF	REF	REF	REF	REF	REF	REF	REF	REF
NC_014944.1	1233009	0.5	86	Substitution	T	A	.	.	.	.	.	.	C1945	TT	TT	TT	TT	TT	TT	TT	A	TT	TT	TT	TT	TT
NC_014945.1	16093	0.6	67	Substitution	T	A	.	.	.	.	.	.	C1947	TT	TT	TT	TT	TT	TT	TT	TT	TT	A	TT	TT	TT
NC_014945.1	406517	0.44,0.58	17	Deletion	CG	.	.	.	.	.	.	.	.	REF	REF	ALT2	REF	REF	REF	REF	REF	REF	REF	REF	REF	REF
NC_014945.1	406517	0.44,0.58	17	Substitution	CG	ALT2	.	.	.	.	.	.	C1935	REF	REF	ALT2	REF	REF	REF	REF	REF	REF	REF	REF	REF	REF
NC_014945.1	406615	0.52	229	Substitution	A	AC,C	.	.	.	.	.	.	C1933, C1934, C1936, C1945	AC	C	A	C	A	A	A	C	A	A	A	A	A
NC_014945.1	527808	0.6	41	Substitution	G	GT,T	.	.	.	.	.	.	C1933, C1935, C1937	T	G	GT	G	T	GG	GG	GG	GG	GG	GG	GG	GG
NC_014945.1	973206	0.54	451	Substitution	TG	ALT	.	.	.	.	.	.	C1947	REF	REF	REF	REF	REF	REF	REF	REF	REF	ALT	REF	REF	REF
NC_014946.1	269226	0.5	318	Substitution	A	G	.	.	.	.	.	.	C1933, C1943, C1944, C1946	G	A	A	A	A	G	G	A	G	A	A	A	A
NC_014946.1	541688	0.5	41	Substitution	AGA	.	.	.	.	.	.	.	.	REF	REF	REF	REF	REF	REF	REF	REF	REF	REF	REF	REF	REF
NC_014947.1	144511	0.5	156	Substitution	TCCTG	.	.	.	.	.	.	.	.	ALT1	REF	REF	REF	REF	REF	REF	REF	REF	REF	REF	REF	ALT1
NC_014947.1	144511	0.5	156	Substitution	TCCTG	.	.	.	.	.	.	.	.	ALT1	REF	REF	REF	REF	REF	REF	REF	REF	REF	REF	REF	ALT1
NC_014947.1	144511	0.5	156	Substitution	TCCTG	ALT1	.	.	.	.	.	.	C1933, WL9D28	ALT1	REF	REF	REF	REF	REF	REF	REF	REF	REF	REF	REF	ALT1
NC_014947.1	353171	0.59	86	Substitution	T	A	.	.	.	.	.	.	C1936	TT	TT	TT	A	TT	TT	TT	TT	TT	TT	TT	TT	TT
NC_014948.1	593216	0.54	472	Substitution	A	AG,G	.	.	.	.	.	.	C1933, C1935, C1937, WL9D28	G	A	AG	A	AG	A	A	A	A	A	A	A	AG
NC_014948.1	856531	0.57	36	Deletion	ACTGGACCTCCAGCTGGAGGTCCAG	.	.	.	.	.	.	.	.	REF	REF	REF	REF	REF	REF	REF	REF	REF	REF	REF	REF	REF
NC_014951.1	28888	0.5	380	Substitution	TCACT	.	.	.	.	.	.	.	.	ALT1	REF	ALT1	ALT1	ALT1	REF	REF	REF	REF	REF	REF	REF	ALT1
NC_014951.1	28888	0.5	380	Substitution	TCACT	ALT1	.	.	.	.	.	.	C1933, C1935, C1936, C1937, WL9D28	ALT1	REF	ALT1	ALT1	ALT1	REF	REF	REF	REF	REF	REF	REF	ALT1
NC_014951.1	28890	0.86	53	Substitution	ACT	ALT	.	.	.	.	.	.	C1946, WL8, WL9	REF	REF	REF	REF	REF	REF	REF	REF	ALT	REF	ALT	ALT	REF
NC_014951.1	28948	0.53	115	Substitution	T	.	.	.	.	.	.	.	.	CT	CT	T	T	CT	CT	T	CT	T	T	CT	CT	T
NC_014951.1	143239	0.56	93	Substitution	A	T	.	.	.	.	.	.	C1943	AA	AA	AA	AA	AA	T	AA	AA	AA	AA	AA	AA	AA
NC_014951.1	386520	0.5	91	Substitution	A	G	.	.	.	.	.	.	C1934, WL9	A	G	A	A	A	A	AC	A	A	A	.	G	A
NC_014951.1	386520	0.5	91	Substitution	A	AC	.	.	.	.	.	.	C1944	A	G	A	A	A	A	AC	A	A	A	.	G	A
NC_014951.1	559057	1	31	Substitution	T	G,GT	.	.	.	.	.	.	C1933, C1934, C1936, C1943, C1944, C1945, C1946, C1947, WL9D28	G	G	.	G	.	G	G	G	GT	G	.	.	G
