# Supplementary material for: Moderate levels of 5-fluorocytosine cause the emergence of high frequency resistance in cryptococci
Source: Nat Commun. 2021 Jun 8;12:3418. doi: 10.1038/s41467-021-23745-1 (PMC8187385; doi:10.1038/s41467-021-23745-1)
Supplement: Supplementary file 7 — Source Data [file 41467_2021_23745_MOESM7_ESM.xlsx]

## Sheet: Fig. 1
	Fig. 1
		H99						R265					WM276
		5-FC concentration	Frequency-1	Frequency-2	Frequency-3			5-FC concentration	Frequency-1	Frequency-2	Frequency-3			5-FC concentration	Frequency-1	Frequency-2	Frequency-3
	20X MIC	0.5	0.611	0.747	0.699		20X MIC	1	0.595	0.735	0.53		20X MIC	0.25	0.0254	0.139	0.0605
	40X MIC	1	0.00118	0.00344	0.00471		40X MIC	2	0.479	0.903	0.333		40X MIC	0.5	0.000656	0.00238	0.00227
	100X MIC	2.5	2.68e-05	2.23e-05	0.00017		100X MIC	5	0.00508	0.00676	0.00234		100X MIC	1.25	5.74e-05	3.96e-05	4.32e-05
	400X MIC	10	4.29e-06	3.18e-06	3.92e-06		400X MIC	20	7.38e-05	0.000162	8.11e-05		400X MIC	5	3.28e-06	7.92e-06	4.32e-06

## Sheet: Fig. 2
The sequencing data from this study have been submitted to the NCBI BioProject under the accession PRJNA704667 (https://www.ncbi.nlm.nih.gov/Traces/study/?acc=PRJNA704667)

## Sheet: Fig. 3
	Fig. 3a Relative copy number of genes resided on chr1.
		H99-1	H99-2	H99-3	C1976-1	C1976-2	C1976-3	C1977-1	C1977-2	C1977-3	C2047-1	C2047-2	C2047-3	C2048-1	C2048-2	C2048-3
	Erg11/Chr5	1.03	0.93	1.13	1.27	1.92	2.05	1.69	1.9	2.16	1.06	0.99	1.1	1.05	1.05	0.94
	Chr1B/Chr5	0.97	0.93	0.95	1.51	1.61	2.01	1.93	1.91	2.1	1.02	1.04	1.2	0.97	1.07	1.15
	Afr1/Chr5	1.01	1.01	1.11	1.8	1.88	2.21	2.03	1.83	2.17	1.07	0.9	1.04	0.94	1.02	1.04
	Fig. 3b
		H99	C1976	C1977	C2047	C2048
	5-FC liquid MIC	2	4	4	2	2
	5-FC liquid MIC	2	4	4	2	2
	5-FC liquid MIC	2	8	16	2	2
	Fig. 3c
		H99	C1881	R265	C2055	C2056	WM276	C2057	C2058
	5-FC liquid MIC	2	4	2	4	4	1	1	1
	5-FC liquid MIC	2	4	2	4	4	1	1	1
	5-FC liquid MIC	2	4	2	4	4	1	1	1
	Fig. 3d
		H99	C1881	R265	C2055	C2056	WM276	C2057	C2058
	Flc liquid MIC	2	4	4	8	8	2	4	8
	Flc liquid MIC	2	4	4	8	8	2	4	4
	Flc liquid MIC	2	4	4	8	8	2	4	4

## Sheet: Fig. 4
	Fig. 4a				Fig.4b					Fig. 4c
	Doubling time				Doubling time					Doubling time
	WM276	WL8	C1933		WM276	WL9	C1943	C2030		KN99	13C2	C1952	C2050	C2119
	90.7261	105.824	96.0038		87.4082	98.7389	86.9695	87.9628		87.7401	93.6685	97.3521	99.3048	102.234
	96.1369	112.707	94.6922		86.1052	93.2903	82.1264	90.1362		93.1649	96.1369	103.609	101.784	105.824
	103.455	122.681	93.5421		89.5539	102.385	87.1883	90.845		93.7953	98.3187	99.021	99.1627	86.8605
	97.4891	104.863	102.688		93.5421	99.1627	85.6795	92.7908		89.2081	94.9517	94.3057	90.3712	93.5421
	93.0399	111.26	90.4892		87.9628	100.456	81.3553	92.0514		87.8514	97.6264	96.8083	99.1627	96.5386
	102.385	120.547	94.5631		96.2704	105.502	87.7401	98.3187		95.6065	93.6685	89.3231	101.042	93.0399
	92.2966	109.329	98.7389		88.1867	96.8083	87.8514	97.9021		83.5117	94.8218	87.9628	94.8218	90.1362
	93.0399	112.16	90.4892		91.0837	89.0935	92.2966	95.6065		83.4112	97.7641	93.5421	104.547	97.2156
	100.021	117.682	98.8798		93.7953	103.301	87.6292	98.3187		76.422	93.6685	93.2903	98.3187	89.9024
	89.0935	105.342	100.748		92.0514	103.301	88.7512	102.841		86.5352	90.4892	90.7261	91.8076	95.2125
	93.1649	110.55	91.565		97.9021	101.784	96.2704	96.5386		81.3553	87.8514	96.4043	104.233	103.609
	101.189	117.284	100.311		94.8218	107.632	92.0514	94.6922		86.8605	94.4342	86.1052	94.5631	92.4196
	90.3712	106.802	99.5901		92.543	102.385	93.5421	94.4342		83.5117	93.0399	90.2535	93.9224	93.2903
	96.9437	106.638	92.7908		97.4891	100.602	99.021	98.3187		91.0837	91.0837	98.8798	110.374	100.166
	101.933	116.888	95.3435		98.0406	109.157	94.4342	101.784		86.8605	93.7953	90.6075	92.9152	89.3231
	100.166	106.638	99.1627		98.1795	104.705	95.4748	94.5631		84.9445	94.8218	89.3231	91.565	96.8083
	94.6922	106.802	96.0038		99.7334	102.234	90.0191	100.895		91.0837	94.0498	97.3521	110.198	100.166
	105.824	120.547	99.021		94.4342	108.474	93.0399	95.4748		90.2535	92.0514	91.4442	101.042	90.2535
	94.0498	101.337	106.148		95.2125	104.705	94.4342	95.4748		82.5175	97.2156	93.5421	96.9437	91.3237
	96.0038	110.198	96.5386		95.6065	101.486	93.2903	96.5386		89.2081	91.6861	94.3057	105.182	99.021
	103.609	113.445	100.311		96.9437	109.329	94.4342	101.634		94.1776	92.2966	92.0514	96.5386	92.0514
	90.3712	100.311								85.8918	90.2535
	98.4584	102.234								81.1648	91.4442
	99.4472	98.4584								82.5175	91.8076
	92.6667	106.967								82.5175	89.7859
	99.5901	103.765								80.2254	87.7401
	98.7389	108.814								80.3183	84.7368
	94.8218	104.39								79.3075	85.7855
	100.311	110.55								78.3217	86.5352
	102.537	107.799								73.2714	86.4273
	96.0038	108.814								81.7391	88.7512
	101.486	114.004								78.2333	83.9161
	102.234	108.644								76.3378	84.1198
	99.4472	101.933								78.3217	86.2123
	104.233	110.904								80.6923	85.1532
	105.986	108.814								79.5806	83.0116
	98.4584	111.081								79.4894	87.6292
	105.502	109.849								84.6334	84.7368
	99.3048	110.55								82.2239	83.0116
	98.7389	113.631								82.2239	87.8513
	103.301	106.967								80.7864	86.6434
										83.8147	88.865

## Sheet: Fig. 5
	Fig. 5a
		relative UDP-GlcUA levels
		WM276	C2053	C2104	C2061	WL8	C2143	WL9	C2030
	exp1	0.076	2.48	0.85	0.029	2.359	0.127	2.204	0.643
	exp2	0.119	3	0.203	0.087	2.48	0.161	2.136	0.608
	exp3	0.034	4.1	0.185	0.028	2.642	0.157	2.276	0.283
	Fig. 5b
		relative UDP-GlcUA levels
		KN99	13C2	C2050	C2119	C2133
	exp1	0.096	2.246	0.122	0.145	0.025
	exp2	0.041	2.787	0.092	0.137	0.028
	exp3	0.082	3.69	0.128	0.062	0.018

## Sheet: Fig. 6
	Fig. 6c									Fig. 6d
	Capsule size (um)				Capsule size (um)					Relative mRNA levels
	KN99	ugd1Δ	UGDG19A		WM276	UGDG19A				KN99	nrg1	uxs1	uxs1+Knrg1	Knrg1
	2.8	0	4.3		13.4	10.3				0.650988	0.271315	0.675807	0.348493	0.37607
	2.5	0	1.2		10.3	8.1				0.697384	0.261336	0.596092	0.303603	0.339897
	2.5	0	2.5		10.9	9.7				0.710881	0.248704	0.681529	0.402055	0.373744
	2.5	0	1.8		7.5	7.8
	2.5	0	1.8		10.3	7.5
	2.5	0	2.2		8.1	7.2
	3.4	0	2.5		8.4	8.8
	3.1	0	1.5		9.4	8.1
	2.8	0	1.2		7.8	9.7
	2.8	0	2.2		11.3	9.7
	2.8	0	2.2		8.4	10.6
	3.1	0	2.2		6.3	9.1
	3.1	0	2.2		6.3	9.4
	2.8	0	2.8		7.8	8.1
	3.1	0	2.2		10.9	9.4
	3.4	0	1.8		9.7	8.1
	2.8	0	2.2		12.5	10
	2.8	0	2.2		13.4	8.4
	3.1	0	1.5		9.1	8.8
	2.8	0	2.2		9.4	10.3
	3.1	0	2.8		10.6	8.1
	3.1	0	1.8		13.1	7.2
	2.8	0	2.5		12.5	9.1
	3.1	0	1.8		11.3	9.4
	3.1	0	2.8		13.1	8.4
	2.8	0	1.5		11.6	8.1
	2.8	0	2.2		12.2	8.8
	3.4	0	2.2		12.8	8.4
	3.4	0	2.2		6.6	7.5
	3.1	0	2.2		11.9	7.5
	2.5	0	0		8.4	8.8
	3.1	0	3.4		11.6	9.1
	2.8	0	1.8		10	9.1
	3.1	0	2.5		11.6	9.4
	2.5	0	2.2		9.1	7.5
	2.2	0	2.8		8.8	8.8
	2.5	0	2.8		8.1	8.8
	3.4	0	1.8		14.4	11.3
	2.8	0	1.8		12.2	8.4
	2.8	0	2.5		8.8	7.2
	2.8	0	2.5		11.6	8.1
	2.8	0	2.8		9.1	7.8
	3.1	0	1.5		8.4	10
	2.5	0	2.5		10.9	8.4
	2.8	0	2.8		9.7	9.4
	2.8	0	1.8		8.4	8.8
	2.5	0	1.5		10.9	8.8
	2.5	0	2.5		6.3	8.1
	2.8	0	1.8		13.8	10
	2.8	0	1.8		6.3	7.8
	2.5	0	2.5		11.9	8.8
	2.8	0	1.8		9.4	7.8
	3.1	0	2.5		11.3	7.8
	2.8	0	1.8		10.6	8.1
	3.1	0	1.5		6.9	10
	2.8	0	1.8		10	9.4
	2.2	0	2.2		10.9	8.4
	2.8	0	1.8		8.1	8.8
	2.8	0	3.1		8.4	7.8
	2.8	0	2.5		10	8.1
	2.8	0	1.8		8.1	7.8
	2.8	0	2.2		6.6	9.4
	3.4	0	2.2		11.3	7.8
	3.1	0	2.8		10.3	10
	0	0	2.5		8.4	10
	0	0	2.8			10.9
	3.1	0	2.2			10.3
	2.5	0	2.5			10.3
	3.1	0	2.8			7.2
	2.8	0	2.2			8.8
	2.5	0	2.5
	2.8	0	2.2
	2.8	0	1.8
	3.4	0	0.9
	2.8	0	1.5
	2.8	0	2.8
	2.5	0	2.5
	2.5	0	2.2
	2.5	0	1.5
	2.2	0	2.5
	3.4	0	2.5
	2.8	0	2.5
	2.8	0	2.2
	2.8	0	1.8
	2.2	0	2.2
	3.1	0	2.5
	2.8	0	1.8
	3.1	0	3.1
	3.4	0	2.8
	3.1	0	1.5
	2.8	0	2.2
	3.4	0	1.5
	3.4	0	1.8
	3.4	0	1.5
	2.5	0	1.8
	2.5	0	2.5
	2.5	0	1.5
	2.8	0	2.5
	2.8	0	2.2
	2.5	0	2.5
	3.1	0	2.2
	2.8

## Sheet: Fig. 7
	Fig. 7. The accumulation of [3H] 5-FC (cpm)
		WM276			C2053			C2104			C2143			WL8
	min	Exp1	Exp2	Exp3	Exp1	Exp2	Exp3	Exp1	Exp2	Exp3	Exp1	Exp2	Exp3	Exp1	Exp2	Exp3
	0	108	141	154	173	155	148	198	169	198	229	209	213	306	179	114
	1	940	1158	1081	1490	1266	1269	1521	1423	1485	1309	840	1460	797	2536	871
	2	2424	2636	3199	2994	2395	2489	3277	3229	3037	3041	2865	3048	2045	3000	1600
	5	5366	5776	6186	6772	5309	5303	7780	7295	7079	6800	6505	6140	4076	4842	5033
	10	8626	6331	8342	4681	4091	4114	11138	10199	10233	12069	9947	10427	3491	3223	2659
	20	11242	11549	11620	5149	3672	3992	7921	12913	11373	14770	12570	12143	4677	4104	3641
	30	7696	12893	8609	4163	3425	3423	15095	15036	13592	19158	14805	14709	3799	4050	2585
	60	17554	18213	17959	5255	4821	5446	18283	18609	18460	22398	20035	18111	4223	5649	4689

## Sheet: Fig. 8
Fig. 8b						Fig. 8c
						Western blot: The signal intensity of Fcy2-mNG (anti-FLAG antibody) was normanized to the stain-free blot to control for loading
						Biological replicates = 3
	Fluorescent intensity
	C2151	C2152	C2153
	3704.42	3366.34	4777.57
	4824.81	3595.95	3785.58
	3463.07	3491.11	4901.48
	3143.37	3882.99	4491.16
	3768.12	4051.23	4747.47
	3485.19	3413.61	4651.65
	3938.17	3497.27	4916.49
	3819.15	3343.64	4828.13
	3367.35	3728.58	4357.01
	3585.21	3396.82	3739.23
	3759.56	3470.94	5011.14
	3506.8	3233.6	4666.79
	3909.83	3277.02	4923.22
	3897.11	3252.2	5342.26
	3646.29	3474.73	4003.31
	3922.14	3539.04	3875.16
	3703.69	3400.01	4273.23
	3458.89	3462	4464.67
	4076.7	3459.24	4922.48
	3635.28	3820.3	4626.34
	3528.55	3558.39	4431.12
	3992.77	3642.59	4594.11
	3982.4	3510.73	4198.51
	3957.4	3829.23	4317.56
	3936.66	3406.57	4297.54
	3836.16	3804.22	4365.56
	3602.66	3223.66	3740.31
	4396.76	4465.96	5118.28
	3507.95	3562.88	4320.73
	3823.07	3477.77	3773.48
	4071.91	3343.09	4288.74
	4181.89	3500.43	3726.97
	3548.88	3797.18	4176.7				Relative expression levelsmof Fcy2-mNG
	4061.45	3788.74	4326.21					C2051	C2052	C2053
	3481.72	3579.17	4243.22				exp1	2.75	1.15	2.7
	4122.16	3503.83	3687.23				exp2	1.72	1.09	2
	3842.65	4035.29	4271.79				exp3	1.58	0.77	1.73
	3831.19	3700.29	4417.58
	3736.5	3825.07	4804.7
	4086.91	3378.95	4017.67
	4199.73	3327.31	3761.79
	3591.2	3612.63	3978.09
	3465.92	3543.5	3726.7
	3721.26	4159.13	4004.85
	4087.66	3232.53	4373.25
	4328.12	3399.92	4202.33
	3704.68	4314.4	4789.13
	3747.24	3680.09	4743.68
	3787.37	3859.26	4330.73
	3858.49	3687.91	4318.82
	3586.75	3657.69	4936.69
	3824.33	3406.37	4551.11
	3668.5	3649.84	5474.8
	3657.13	3714.65	5381.14
	3883.42	3759.63	4029.44
	3742.67	4022.37	4791.38
	4565.76	3075.91	4896.48
	3398.1	3868.31	4790.66
	3596.87	3705.27	4645.31
	8681.29	3692.5	5011.79
	3976.72	4393.19	5172.71
	4527.05	3419.26	4655.62
	4401	3917.34	5304.01
	3982.19	3507.23	4818.77
	3878.42	3878.62	4070.37
	3615.48	4171.38	4317.16
	4100.9	3723.97	4432.53
	4977.27	3362.4	4687.75
	3396.98	3335.22	3701.49
	3936.31	3690.14	4418.97
	3933.34	3880.83	4467
	3649.24	3419.25	5141.94
	4123.47	3614.93	4661.55
	4699.93	3611.04	4432.94
	3565.32	3966.4	4057.53
	4012.49	3690.57	5039.7
	4251.25	3751.15	4589.28
	4052.38	3431.11	4659.46
	3812.94	3646.66	4680.9
	3882.17	3450.43	4560.39
	3623.32	3644.16	4559.2
	3821.55	3763.22	4477.37
	3933.5	3317.78	4647.88
	4105.98	4039.03	4844.03
	3886.45	3892.64	3827
	4100.86	3882.45	4474.07
	3516.86	3122.1	4286.5
	4077.15	4169.39	4388.89
	4515.59	3982.77	4478.5
	3841.27	3394.78	4469.05
	4172.43	3573.04	4217.63
	4122.24	3219.48	5090.42
	3849.29	4158.3	5034.68
	3695.91	3896.75	5058.12
	4087.04	4021.11	5053.33
	3924.52	3891.53	5024.28
	4322.44	3760.19	6325.36
	3946.7	3284.07	4118.59
	3774.06	3436.49	3692.98
	3687.56	3728.85	4679.08
	3506.08	3501.07	4501.39
	3981.83	3456.4	4306.63
	3691.26	3490.48	5348.72
	3742.26	4016.04	4427.94
	4311.28	3267.34	5314.81
	4013.29	3624.51	5050.46
	4367.41	3622.23	4086.97
	3448	3422.65	5199.35
	3412.04	3847.85	4521.82
	4283.41	3559.78	4575.44
	4176.25	3782.79	4769.95
	4527.52	3474.27	5009.48
	4659.47	3274.74	4985.45
	3979.25	3922.97	4715.9
	3491.58	3536.25	5102.2
	4710.55	3875.48	3924.99
	3558	3316.04	4884.23
	3550.45	3448.5	5359.96
	3303.71	3578.52	5184.46
	4219.49	3950.66	4407.14
	4157.76	3647.22	4231.81
	4364.92	3696.19	4470.4
	3960.56	3891.91	4270.13
	3657.94	3877.3	4464.1
	4461.05	3726.67	4255.44
	3821.37	3935.7	3962.78
	4356.62	3372.39	4381.78
	4735.46	3641.65	4768.99
	4236.68	4218.36	4897.88
	4095.85	4167.76	5058.87
	4042.37	3945.05	4967.98
	4490.53	3540.49	4401.89
	3892.82	3317.97	4378.13
	3908.26	3539.95	4766.95
	3970.9	3497.45	5022.87
	3969.64	3628.66	4969.36
	3938.82	3298.71	4649.93
	4246.28	3609.46	3384.33
	3986.51	3693.91	4197.95
	3394.74	4159.57	4522.71
	4232.58	3753.67	4747.36
	4142.75	3773.88	4714.43
	4794.92	3744.14	4783.48
	4082.38	3545.05	3684.23
	3885.06	3538.21	3854.07
	4506.4	3684.28	5093.87
	4049.36	3536.17	4161.31
	3528.74	4372.53	4217.48
	3925.38	3599.01	4294.08
	4226.57	3436.93	4147.39
	3789.39	3712.87	4324.1
	4032.04	3772.55	3924.03
	4612.85	3566.93	5746.6
	4194.84	3370.61	5333.31
	4226.18	3533.34	4536.61
	4091.09	3866.49	4081.63
	3647.86	3731.01	4548.73
	4079.17	3265.87	4935.01
	4001.42	3675.67	5153.56
	3129.71	3527.5	4970.87
	3647.83	3436.39	4871.46
	3620.86	3366.32	4492.04
	4616.94	3727.48	4670.76
	4566.85	4329.5	4506.44
	4371.67	4067.11	4943.88
	4140.81	3428.58	4540.98
	4113.14	3615	4068.67
	4176.07	3859.66	5050.51
	4245.45	3540.73	4417
	3929.27	3955.71	4788.88
	3985.92	3721.22	4484.75
	4725.17	3625.47	4628.38
	4381.08	4196.42	4604.4
	4304.86	3376.19	4406.15
	3871.42	3638.09	5461.31
	4010.55	3838.93	4426.75
	3853.26	4108.86	3904.46
	4127.17	3315.42	3762.33
	3997.82	3924.83	4508.79
	4037.25	4016.57	4778.63
	4214.73	3318.52	4680.82
	4480.72	3378.59	4006.57
	4320.19	4109.04	4383.44
	4755.32	3368.04	4711.13
	4190.69	3652.39	4289.45
	4042.33	3350.43	4771.54
	4027.48	3378.03	5066.62
	3664.99	3583.89	4458.05
	3973.74	3501.27	4554.62
	3775.98	3556.72	4637.43
	3636.17	3875.15	4350.63
	3760.75	3842.11	4947.11
	3846.91	3497.41	4473.18
	4093.02	3237.79	4160.48
	4062.19	3423.83	5313.15
	3935.89	3637.5	4152.39
	4211.33	4090.96	4948.62
	3672.96	3977.69	4039.09
	3641.64	3914.57	4610.96
	4176.69	3424.35	3582.12
	3941.13	4033.26	4223.87
	3651.39	3347.05	4901.53
	3814.26	4006.94	4460.52
	3911.92	3819.47	4737.79
	3728.2	3915.16	4402.19
	3842.92	3967.47	4258.25
	4354.75	3632.72	4756.06
	4141.97	3582.23	4909.78
	4408.73	4088.23	4018.39
	3965.49	3761.54	4629.43
	3551.09	3315.16	3843.67
	4304.75	4578.06	4225.79
	3814.05	3439.89	4331.06
	4169.76	3439.6	5138.14
	4070.37	3544.69	4513.21
	4347.6	3794	4327.79
	4446.94	3716.17	4491.27
	4363.5	3892.02	4798.5
	4186.63	3854.43	5365.09
	3787.9	3643.14	3839.42
	3914.26	4803.6	4018.26
	3982.13	3532.6	4158.56
	4065.41	3802.49	4403.13
	4016.08	3790.65	3705.12
	4857.25	3563.98	4327.77
	4065.13	3723.45	5483.56
	3547.05	4142.59	4282.85
	4066.32	3541.98	4462.28
	4885.29	3322.15	5036.97
	3526.43	3982.21	4710.02
	4488.68	3449.06	4627.28
	4145.41	3532.32	5395.71
	4579.98	3336.95	4346.62
	4236.34	3753.44	4692.68
	3769	3395.01	4486.57
	4119.19	3535.37	4414.71
	4237.73	3494.23	4827.48
	4387.7	3445.83	4588.13
	3746.23	3501.65	4416.08
	3718.01	3537.68	4785.11
	3657.16	4255.2	4604.69
	3539.7	4335.89	4096.08
	3464.3	3316.54	3488.21
	4559.59	3689.31	4267.71
	4371.95	4167.95	4247.02
	4034.03	3423.59	5083.07
	3931.21	4048.94	4726.45
	4896.97	4005.68	4288.67
	3953.55	3476.24	3671.11
	3982.55	3742.53	4966.03
	4221.35	4378.68	4746.64
	3838.46	3881.17	4554.22
	3870	3798.06	4456.91
	4508.54	3540.83	4309.71
	4198.04	4017.88	4719.66
	4605.18	3689.65	4708.03
	3842.52	3913.56	4350.6
	4629.93	3677.36	4436.6
	3907.26	3632.46	4844.47
	3781.67	3781.22	4618.81
	4206.69	3286.14	4385.55
	3843.73	3337.17	4594.04
	4194.13	3483.53	4255.99
	4920.79	3397.52	3672.12
	3872.6	3962.53	4112.95
	4372.14	3447.7	4463.01
	4171.55	3360.23	4926.79
	3901.96	3789.14	5115.8
	4149.7	3643.62	5426.44
	4842.25	4241.97	3825.68
	3843.3	3963.98	4810.76
	3863.34	3573.15	4370.12
	4760.58	3629.11	4699.64
	4293.31	3492.06	4047.7
	3757.58	3699.31	4149.7
	4912.76		4026.6
	4133.45		4778.79
	4024.42		4347.41
	4056.84		4172.78
	4494.77		5197.33
	4148.32		3442.41
	3918.14		4195.16
	3497.19		4892.19
	3938.8		4971.27
	4193.87		4635.73
	3697.6		3893.71
	3598.16		4820.1
	3665.47		3998.51
	3608.48		4717.18
	4197.46		4461.6
	3783.05		5339.07
	3804.16		4399.01
	4717.83		4324.83
	3867.67		5245.51
	4104.47		4690.48
	3866.77		4329.28
	3857.08		3948.3
	3346.19		4158.08
	3947.38		4589.14
	3859.56		4513.2
	4661.55		5214.25
	4273.77		5031.47
	4419.14		4294.15
	3541.41		5034.85
	3786.35		4683.9
	4145.12		4703.31
	3706.81		4442.91
	3969.79		4279.36
	4122.86		4088.21
	4231.88		4270.63
	3639.82		4609.36
	4260.05		4336.91
	4408.66		4365.27
	4419.08		4024.68
	5148.56		4190.12
	3625.4		4842.61
	4608.12		4549.94
	4149.46		4723.45
	4688.29		4402.61
	3848.79		5395.43
	4220.51		4691.01
	3943.29		4304.69
	3746.93		4529.92
	3637.34		5517.35
	4053.91		3937.54
	4129.96		3881.31
	4070.68		4963.85
	3567.05		5013.63
	4815.93		4401.92
	4469.36		5474.88
	4214.57		4357.69
	3774.91		4998.46
	3715.82		4634.45
	4107.28		5276.18
	4677.23		4798.64
	3924.94		4450.28
	3707.72		4357.42
	4046.81		3509.07
	4750.57		3844.66
	5243.92		4596.88
	4347.19		4048.18
	4435.08		4230.7
	4028.29		3979.41
	4197.49		4025.62
	4760.56		3691.25
	4207.32		5034.41
	4377.56		3890.18
	4639.26		4282.41
	3885.45		5035.21
	4190.97		4719.32
	4432.91		4033.22
	4188.33		3976.55
	4660		4316.82
	4035.37		3804.33
	3639.19		4714.15
	4159.74		4801.3
	4077.74		3712.97
	4460.97		3863.87
	3994.38		4076.07
	3692		5036.56
	3688.55		4538.74
	4324.87		4461.5
	4129.61		4419.91
	3630.9		4398.36
	3994.6		3913.02
	4094.35		4602.17
	3950.93		5103.3
	4466.43		4263.45
	3471.1		4281.91
	4296.99		4142.59
	3918.22		4226.02
	3290.47		3940.09
	4082.33		4129.69
	4140.32		4281.85
	3876.11		4432.63
	3596.27		4254.75
	4120.61		3556.23
	4497.22		3940.77
	4022.57		4243.37
	4459.68		3988.16
	3464.12		4502.62
	3682.32		4217.37
	3919.64
	3815.92
	4053.63
	3598.5
	4199.79
	3883.88
	4086.89
	3924.63
	4060.45
	4000.81
	3854.18
	3653.22
	3701.36
	3400.95
	3864.37
	4018.1
	3948.08
	3449.49
	4810.5
	3727.32
	4099.01
	4179.41
	4218.3
	4069.56
	4939.91
	3966.85
	4084.13
	4546.17
	4499.76
	4123.72
	4071.02
	3784.16
	3805.5
	3719.23
	3675.28
	3681.16
	4664.63
	4168.13
	3710.87
	3835.18
	3225.47
	3773.65
	3716.89
	4011.96
	3920.99
	3818.86
	4485.22
	3814.54
	4932.38
	4304.31
	4140.33
	4073.83
	4134.44
	3769
	3694.2
	4158.36
	4487.01
	3316.43
	4397.14
	4027.63
	4016.17
	4581.64
	3813.21
	4153.47
	4421.38
	4671.71
	4012.75
	4233.41
	4392.73
	4276.81
	3849.51
	3877.86
	3991.12
	3863.91
	4876.59
	4332.88
	3882.06
	4113.21
	3895.44
	4157.61
	3782.61
	4147.39
	3903.72

## Sheet: Supplementary Fig. 2
	Supplementary Fig. 2
	H99									R265									WM276
		Days									Days									Days
	Strains	0	3	7	14	21	28			Strains	0	10	20	30	40	50			Strains	0	3	7	14	21	28
	L1	92.4324	95.7746	109.091	105.628	84.7107	97.7778			L1	103.322	79.3103	111.607	95.1807	108.824	59.2784			L1	81.5029	92.2601	187.324	94.1818	91.3333	96.4029
	L2	71.0227	99.4536	101.397	94.6188	96.1131	91.7749			L2	66.4544	14.0244	1.69492	0	0	0			L2	88.8889	78.0303	62.3616	26.7857	15.3846	5.71429
	L3	108.527	98.1752	65.3495	14.67	7.35294	2.38095			L3	100.725	80.5195	100.694	95.1807	84.7458	17.8082			L3	84.8837	108.065	131.868	128.497	88.8889	24.812
	L4	97.3262	96	95.6311	94.186	119.167	97.2318			L4	100.722	123.846	150	83.0508	15.277	1.25			L4	100.429	109.231	115.417	109.778	115.217	91.1765
	L5	84.1837	96.4286	99.7475	96.2185	4.0293	0.809717			L5	101.506	123.656	34.35	1.11	0	1.388			L5	90.2439	84.7015	57.9646	34.5098	19.0789	3.52941
	L6	106.818	98.6111	48.3871	45.6	2.29885	0			L6	74.8175	103.125	112.179	103.03	62.3077	79.2271			L6	83.237	96.875	151.724	113.439	196.124	115.758
	L7	91.3386	98.4615	104.087	118.719	102.12	94.7183			L7	84.6154	6.28571	76.1905	0.763	2.19	1.0929			L7	97.2414	97.4249	84.5455	40.411	13.587	7.44681
	L8	90.9091	71.0843	1.34	0.73	17.8161	6.47059			L8	71.2121	86.2857	100	84.8837	91.3043	73.5294			L8	144.444	112.925	84.5902	3.56	0	0
	L9	175	90.7834	100.386	133.023	107.258	100.847			L9	125.439	90.3448	141.176	47.4359	2.19	10.3896			L9	82.7586	90.4762	0.401606	0	0	0
	L10	99.34	96.3087	3.05	0.4	0	0			L10	120.433	111.732	112.5	52.381	65.7895	204.478			L10	157.895	105.839	96.8571	111.712	98.3607	3.06122
	L11	91.7526	83.7719	66.7797	8.02	1.22	0			L11	113.208	86.9198	81.6176	118.519	82.7068	95.1807			L11	100.483	125.283	153.2	195.082	103.774	99.1935
	L12	115	95.122	105.199	28.8889	2.68456	5.68562			L12	93.0636	71.9844	140.385	63.75	106.944	103.933			L12	92.7536	99.3031	112.766	141.622	85.6522	149.315
	L13	82.3232	94.0476	174.118	96.8182	99.2308	92.511			L13	102.589	83.3333	85.1163	58.3333	79.6875	112.319			L13	124.286	121.318	116.022	110.769	93.9189	111.818
	L14	106.061	95.6364	144.928	125.532	90.7749	93.9759			L14	107.197	104.608	106.952	65.3846	79.1209	74.6667			L14	107	96.6154	79.1837	161.111	83.4437	12.4031
	L15	84.9206	102.239	91.5686	79.7203	103.586	90.4762			L15	80.6147	83.6158	73.9645	97.8022	92	77.0115			L15	82.7068	105.243	88.84	142.233	89.4737	4.95868
	S1	111.111	2.1	12.3867	5.23	25.8555	93.5484			S1	74.2616	67.5676	68.6916	95	107.407	165.854			S1	67.9612	58.8	99	46.45	24.8	38.5621
	S2	117.323	1.1	3.86473	0	15	36.5385			S2	97.0968	12.2222	2.09424	1.0989	2.17391	11.2903			S2	76.087	71.4286	86.7257	42.446	9.69388	4.58015
	S3	211.818	104.286	78.0488	2.26	10.05	5.13			S3	120.707	119.355	71.9231	24.6377	25.8993	28.9474			S3	95.6522	97.1311	123.651	183.077	118.4	107.874
	S4	97.06	93.1298	77.5726	9.31	0	0			S4	86.5471	91.6667	86.2434	54.9618	26.1261	45.3333			S4	100	100	0	0	0	0
	S5	86.9863	15.5	83.4495	40.45	48.5	2.26			S5	114.583	81.5385	126.471	47.7477	87.6543	47.9058			S5	81.2121	51.5625	0	0	0	0
	S6	83.6207	87.2	91.6279	2.76	8.55856	64			S6	120.29	94.0476	111.207	64.1975	0	39.1499			S6	88	8.1	0	0	0	0
	S7	61.0738	92.3077	0.262467	2.49	0	0			S7	139.147	76.4706	109.615	53.8462	0	48.3051			S7	88.8889	58.3	0	0	0	0
	S8	96.8	102.685	99.1781	120.874	104.255	35.8696			S8	100.524	118.447	85.321	66.2651	0	119.643			S8	84.127	92.6829	139.394	101.818	97.55	89.3617
	S9	76.4706	8.3	14.2544	31.6038	0	0			S9	91.5129	131.532	73.125	102.941	100	70.8571			S9	85.2632	65.2174	115.464	82.1577	109.231	110
	S10	91.5789	34.1	1.77	27.3723	1.06	1.92			S10	123.718	110.39	73.8916	58.2353	101.639	154.545			S10	73.2558	9.1	0	0	0	0
	S11	147.059	50.5882	78.1609	3.21285	0	0			S11	81.2332	94.5946	125.481	33.8235	107.627	153.448			S11	93.5484	3.6	7	0.51	0	0
	S12	79.5918	0.6	0.7	8.59375	0	0			S12	105.81	72.9508	136.923	117.073	145.283	65.3846			S12	112.727	42.9119	0	0	0	0
	S13	66.4773	97.6471	91.7526	80.5085	34.8	0			S13	97.4026	89.5522	93.2642	54.4643	126.984	52.0468			S13	126.05	2	1.95122	0	2.83688	0
	S14	121.477	97.2308	88.6842	109.697	27.1	0.51			S14	85.9155	118.593	132.11	68.4783	116.901	108.209			S14	76.5957	111.864	148.333	92.7083	64.0719	68.125
	S15	103.571	95.8621	3.72671	123.611	5.22	2.26			S15	135.897	79.1667	83.7321	63.2768	119.403	105.691			S15	61.7021	45.9716	32.1138	98.5222	72.6115	57.6271
